# Supplementary material for: (E)-3-(2,3,4,5,6-Penta­fluoro­styr­yl)thio­phene
Source: Acta Crystallogr Sect E Struct Rep Online. 2010 Mar 24;66(Pt 4):o896–7. doi: 10.1107/S1600536810009992 (PMC2983909; doi:10.1107/S1600536810009992)
Supplement: Supplementary file 2 [file e-66-0o896-Isup2.hkl]

#
# h,k,l, Fc-squared, Fo-squared, sigma(Fo-squared) and status flag
#
data_I
_shelx_title ' 09mz232_0m in P21/c'
_shelx_refln_list_code          4
_shelx_F_calc_maximum      251.71
_exptl_crystal_F_000       552.00
_reflns_d_resolution_high  0.6859
 
loop_
 _symmetry_equiv_pos_as_xyz
 'x, y, z'
 '-x, y+1/2, -z+1/2'
 '-x, -y, -z'
 'x, -y-1/2, z-1/2'
 
_cell_length_a     5.8097
_cell_length_b    24.5815
_cell_length_c     7.3224
_cell_angle_alpha  90.000
_cell_angle_beta   94.953
_cell_angle_gamma  90.000
 
_shelx_F_squared_multiplier     1.000
 
loop_
 _refln_index_h
 _refln_index_k
 _refln_index_l
 _refln_F_squared_calc
 _refln_F_squared_meas
 _refln_F_squared_sigma
 _refln_observed_status
   1   0   0      985.27     1004.18     28.73 o
   2   0   0     2153.09     2058.07     56.80 o
   3   0   0        2.62        5.04      8.48 o
   4   0   0     1439.56     1436.89     53.00 o
   5   0   0     2050.92     1885.83     69.67 o
   6   0   0        1.90       20.25     10.23 o
   7   0   0      678.29      694.94     42.84 o
   8   0   0      391.95      357.27     24.93 o
   1   1   0     5502.77     5383.94     66.60 o
   2   1   0       37.05       53.29      7.31 o
   3   1   0      509.65      526.21     19.23 o
   4   1   0     1108.51     1130.65     32.24 o
   6   1   0       64.58       74.28     11.84 o
   7   1   0      182.44      254.92     16.67 o
   8   1   0      114.20      134.30      9.87 o
   0   2   0      450.27      340.82      6.87 o
   1   2   0       52.63       81.15      4.90 o
   2   2   0     1998.49     1681.06     34.51 o
   3   2   0      946.26     1035.32     27.78 o
   4   2   0      429.84      446.75     19.52 o
   5   2   0       19.67      143.58     18.79 o
   6   2   0      292.96      278.17     17.76 o
   7   2   0       88.29       91.89      9.07 o
   8   2   0       52.32       82.76      4.82 o
   1   3   0     1339.49     1210.19     18.50 o
   2   3   0     1778.00     1744.81     27.71 o
   3   3   0     1928.15     1743.20     39.33 o
   4   3   0      405.72      461.15     19.81 o
   5   3   0     1405.09     1424.24     41.09 o
   6   3   0      214.71      219.97     15.86 o
   7   3   0        0.48       11.99      4.53 o
   8   3   0        3.92       30.92      5.70 o
   0   4   0     5839.82     5561.51     81.95 o
   1   4   0       24.70       34.21      4.09 o
   2   4   0     4172.28     4198.89     56.15 o
   3   4   0     1063.63     1276.28     31.95 o
   4   4   0      176.88      171.21     12.72 o
   5   4   0     2329.90     2273.15     55.41 o
   6   4   0      135.05      160.76     13.67 o
   7   4   0       20.01       21.35      5.04 o
   8   4   0       49.82       76.54      6.43 o
   1   5   0     3066.31     2680.42     35.97 o
   2   5   0      165.43      218.22      9.14 o
   3   5   0     3648.87     3555.13     51.98 o
   4   5   0      304.88      269.03     15.35 o
   5   5   0      919.89      887.58     30.92 o
   6   5   0      324.89      340.75     19.74 o
   7   5   0       12.41       32.39      5.56 o
   8   5   0       23.67       74.64      6.21 o
   0   6   0     1171.63     1109.82     20.25 o
   1   6   0       66.61       89.34      5.99 o
   2   6   0     1169.20     1240.68     22.00 o
   3   6   0      140.19      200.46     10.45 o
   4   6   0      702.57      663.29     23.76 o
   5   6   0        7.40       21.27      7.31 o
   6   6   0       38.71       51.03      9.50 o
   7   6   0      362.76      323.13     18.57 o
   8   6   0       37.85       75.52      6.36 o
   1   7   0     1094.33      929.46     16.23 o
   2   7   0      819.12      764.03     16.16 o
   3   7   0     2455.14     2489.39     39.77 o
   4   7   0      490.64      512.98     20.84 o
   5   7   0      208.32      220.63     15.06 o
   6   7   0      204.81      166.39     13.16 o
   7   7   0      132.71      166.61     11.40 o
   8   7   0       68.37       91.75      7.38 o
   0   8   0     8823.43     8293.69    120.04 o
   1   8   0       56.11       56.00      4.75 o
   2   8   0     2154.93     2085.34     32.31 o
   3   8   0     1365.45     1408.75     26.76 o
   4   8   0      319.06      347.91     14.04 o
   5   8   0       31.06       51.90      9.28 o
   6   8   0       20.71       23.10      5.26 o
   7   8   0       81.51       81.22      6.65 o
   8   8   0      119.15      128.81      7.09 o
   1   9   0     5386.26     4762.90     60.97 o
   2   9   0      102.33      165.88      8.19 o
   3   9   0       23.72       39.92      5.85 o
   4   9   0      802.93      778.06     20.91 o
   5   9   0      280.52      265.30     16.01 o
   6   9   0      149.87      164.93     12.21 o
   7   9   0       58.10       54.76      4.68 o
   8   9   0        1.13       17.84      6.65 o
   0  10   0       37.43       52.71      5.99 o
   1  10   0     3681.34     3608.05     48.18 o
   2  10   0     2337.59     2107.85     32.90 o
   3  10   0      178.26      170.19      8.77 o
   4  10   0      396.92      357.56     14.04 o
   5  10   0      573.68      558.45     23.61 o
   6  10   0        1.16       14.26      3.22 o
   7  10   0       40.86       52.86      4.39 o
   8  10   0      106.49       16.89      7.02 o
   1  11   0     1374.83     1271.89     21.27 o
   2  11   0      120.64      105.93      5.78 o
   3  11   0       59.95       89.63      6.36 o
   4  11   0        6.39       21.13      5.19 o
   5  11   0       88.62      120.33     10.02 o
   6  11   0       46.95       45.84      5.41 o
   7  11   0       17.55       39.92      5.34 o
   0  12   0       30.05       67.04      5.99 o
   1  12   0     1009.18      998.77     15.94 o
   2  12   0      301.54      253.90      8.70 o
   3  12   0      420.55      421.09     13.16 o
   4  12   0      911.68      875.07     22.44 o
   5  12   0      985.97      970.77     32.46 o
   6  12   0      177.56      172.31     11.40 o
   7  12   0      153.30      178.96      8.41 o
   1  13   0      123.70      115.14      5.12 o
   2  13   0      278.57      266.03      8.85 o
   3  13   0      604.06      550.34     15.13 o
   4  13   0        6.19       14.47      3.95 o
   5  13   0      324.83      326.71     13.96 o
   6  13   0        6.62       18.64      5.48 o
   7  13   0        0.26        1.02      5.48 o
   0  14   0     1005.20      984.37     22.22 o
   1  14   0      442.90      440.24     10.09 o
   2  14   0      338.25      323.78      9.94 o
   3  14   0       76.02       73.54      5.12 o
   4  14   0       82.13       82.24      6.21 o
   5  14   0        9.10       25.88      4.02 o
   6  14   0       58.96      116.24      5.85 o
   7  14   0       16.29        9.72      5.99 o
   1  15   0      118.65       85.61      4.53 o
   2  15   0      637.33      544.78     13.67 o
   3  15   0      685.80      641.06     16.67 o
   4  15   0      177.83      163.32      8.55 o
   5  15   0       98.98       77.42      4.61 o
   6  15   0      224.99      240.15     16.38 o
   7  15   0       84.11       63.75      7.31 o
   0  16   0       23.35       28.15      3.29 o
   1  16   0      334.49      330.58     10.31 o
   2  16   0       63.92       73.40      4.09 o
   3  16   0      744.40      724.48     17.98 o
   4  16   0      222.31      220.05      9.65 o
   5  16   0       57.66       48.47      5.34 o
   6  16   0      256.82      237.01     17.47 o
   7  16   0       38.77       20.69      6.51 o
   1  17   0      846.65      733.61     14.04 o
   2  17   0      798.87      699.04     16.30 o
   3  17   0        6.71       43.21      3.14 o
   4  17   0       31.62       41.89      4.39 o
   5  17   0       81.81       91.02      7.24 o
   6  17   0       76.48       63.67      6.87 o
   7  17   0       15.89        8.70      6.80 o
   0  18   0      165.36      173.48      8.41 o
   1  18   0       16.62       28.36      2.12 o
   2  18   0       43.06       49.86      4.97 o
   3  18   0     1158.94     1056.81     29.61 o
   4  18   0       41.11       58.05      4.75 o
   5  18   0        4.45       15.72      4.46 o
   6  18   0        0.36        7.46      5.34 o
   1  19   0      540.19      535.50     14.84 o
   2  19   0     2027.39     1980.21     34.87 o
   3  19   0     1191.34     1189.94     32.17 o
   4  19   0       35.95       59.29      4.68 o
   5  19   0       38.82       63.16      5.70 o
   6  19   0      106.28       81.29      7.16 o
   0  20   0      266.75      236.13     20.03 o
   1  20   0      305.93      316.99     11.26 o
   2  20   0        4.56       12.35      3.44 o
   3  20   0       93.62      100.59      7.24 o
   4  20   0       37.99       54.61      5.04 o
   5  20   0      372.43      348.28     17.33 o
   6  20   0       80.07       59.07      6.95 o
   1  21   0      440.82      375.32     17.55 o
   2  21   0        2.67        9.94      9.65 o
   3  21   0        5.21        1.83     13.16 o
   4  21   0       50.43       68.50      5.48 o
   5  21   0       36.42       44.23      5.56 o
   6  21   0       90.70       48.40      6.58 o
   0  22   0      258.14      227.07     20.69 o
   1  22   0       90.99       97.08     11.99 o
   2  22   0      196.05      233.50     16.08 o
   3  22   0       32.89       38.60      5.26 o
   4  22   0      110.63       86.63      7.16 o
   5  22   0       83.54       68.72      6.58 o
   6  22   0       76.52       49.05      6.80 o
   1  23   0       82.53       88.24     12.21 o
   2  23   0       17.24       27.41     10.02 o
   3  23   0       29.43       32.53     13.52 o
   4  23   0       31.42       29.02     17.33 o
   5  23   0       12.37       14.69      4.97 o
   6  23   0       68.16       45.91      6.21 o
   0  24   0      131.67      144.97     18.50 o
   1  24   0       51.18       49.93     11.62 o
   2  24   0       45.35       42.69     11.04 o
   3  24   0      135.61      173.63     16.52 o
   4  24   0       24.82       20.69     12.94 o
   5  24   0       91.78      108.27     26.98 o
   1  25   0       77.62       88.60     12.72 o
   2  25   0       23.72       30.27     11.62 o
   3  25   0      107.17      133.05     17.11 o
   4  25   0      319.81      325.69     22.59 o
   5  25   0        1.86        6.07     21.49 o
   0  26   0       47.04       38.23     15.06 o
   1  26   0        9.87       21.79     10.97 o
   2  26   0       20.03        8.11     10.89 o
   3  26   0       22.91       33.85     13.82 o
   4  26   0       11.49       11.11     14.26 o
   5  26   0       68.66       89.85     25.44 o
   1  27   0      291.50      311.94     18.93 o
   2  27   0       52.16       50.81     13.89 o
   3  27   0      413.48      454.42     25.44 o
   4  27   0        0.59        7.53     16.52 o
   5  27   0       14.75       11.70     13.89 o
   0  28   0        5.54        6.87     14.84 o
   1  28   0      163.92      164.41     17.33 o
   2  28   0       32.43       24.64     14.33 o
   3  28   0       32.63       41.45     16.23 o
   4  28   0       89.79      101.91     19.15 o
   5  28   0       12.42       35.60     17.18 o
   1  29   0      199.99      229.55     19.08 o
   2  29   0      130.36      153.52     19.67 o
   3  29   0        4.94        6.07     15.06 o
   4  29   0        1.34        2.19     14.26 o
   0  30   0      133.60      132.32     26.03 o
   1  30   0       15.66       35.46     14.99 o
   2  30   0      548.06      625.56     29.39 o
   3  30   0        5.84       10.89     18.86 o
   4  30   0       36.05       28.95     19.30 o
   1  31   0        5.51       16.16     13.74 o
   2  31   0      196.32      218.88     21.86 o
   3  31   0       31.34       28.88     22.08 o
   4  31   0       44.79       44.59     20.40 o
   0  32   0      176.36      191.54     29.97 o
   1  32   0      169.24      228.16     21.93 o
   2  32   0      280.83      290.74     32.24 o
   3  32   0       41.79       41.01     23.25 o
  -8   1   1        4.71       38.53      4.61 o
  -7   1   1       39.98       59.07     11.11 o
  -6   1   1       29.83      133.71     19.45 o
  -5   1   1      324.78      359.39     20.18 o
  -4   1   1      363.38      344.77     17.84 o
  -3   1   1     1466.59     1563.95     37.58 o
  -2   1   1     2434.53     2603.58     49.86 o
  -1   1   1       33.77       34.65      5.85 o
   0   1   1      626.77      628.27     10.16 o
   1   1   1     2756.72     2909.02     38.38 o
   2   1   1       30.58       64.41      6.14 o
   3   1   1      110.43      125.89     10.75 o
   4   1   1      479.01      427.96     18.35 o
   5   1   1     1136.18     1090.30     34.14 o
   6   1   1       23.42       25.51      6.73 o
   7   1   1      130.31      129.62     10.16 o
   8   1   1       67.82       68.87      6.14 o
  -8   2   1       60.21       74.49      5.56 o
  -7   2   1        0.05       14.69      6.36 o
  -6   2   1      847.13      893.94     34.36 o
  -5   2   1      119.84      135.17     14.18 o
  -4   2   1       15.92       46.79      9.50 o
  -3   2   1     1053.87     1131.82     30.63 o
  -2   2   1        5.46        9.21      6.51 o
  -1   2   1      294.77      326.93     12.14 o
   0   2   1      439.85      387.83      7.68 o
   1   2   1     5736.06     5560.19     69.16 o
   2   2   1     3043.82     2916.18     41.16 o
   3   2   1      798.73      800.21     23.32 o
   4   2   1       73.45       79.54     10.02 o
   5   2   1     1079.07     1010.98     32.53 o
   6   2   1        1.86        3.22      4.53 o
   7   2   1       52.23       75.01      6.58 o
   8   2   1        9.38       34.58      5.85 o
  -8   3   1       51.40       88.90      5.34 o
  -7   3   1       97.46       96.65     13.74 o
  -6   3   1      538.80      508.30     25.44 o
  -5   3   1        2.71        6.29      7.24 o
  -4   3   1      353.03      446.46     20.18 o
  -3   3   1      294.19      360.41     16.81 o
  -2   3   1     2229.52     2490.42     48.10 o
  -1   3   1       66.01       78.22      5.56 o
   0   3   1     1546.82     1386.23     19.81 o
   1   3   1     2626.99     2554.02     34.51 o
   2   3   1      319.31      359.90     10.97 o
   3   3   1      946.31      953.22     20.47 o
   4   3   1        1.51        3.14      4.53 o
   5   3   1       48.80      139.70     11.99 o
   6   3   1       85.78      101.03     12.21 o
   7   3   1      120.49      107.39      8.77 o
   8   3   1       33.56       39.70      5.92 o
  -8   4   1      221.26      213.25     12.35 o
  -7   4   1       16.95       25.81      6.73 o
  -6   4   1        6.18       45.47      9.28 o
  -5   4   1        3.75        4.82      8.92 o
  -4   4   1      844.74      888.38     29.02 o
  -3   4   1      748.69      869.81     26.03 o
  -2   4   1      551.64      491.27     16.96 o
  -1   4   1      815.87      847.51     15.28 o
   0   4   1      411.27      399.89     11.48 o
   1   4   1       86.74       69.01      5.19 o
   2   4   1      143.23      163.39      8.26 o
   3   4   1      185.23      182.33      9.72 o
   4   4   1       15.09       21.35      6.65 o
   5   4   1      787.72      705.98     26.61 o
   6   4   1       16.10       10.31      4.61 o
   7   4   1       69.24       78.44      6.43 o
   8   4   1      313.51      213.61     15.43 o
  -8   5   1        0.10       77.86      7.09 o
  -7   5   1       61.17       62.21     10.45 o
  -6   5   1      614.21      611.89     27.71 o
  -5   5   1       18.45       15.35      9.94 o
  -4   5   1       68.05      115.29     12.06 o
  -3   5   1      646.84      675.50     22.66 o
  -2   5   1       24.91       37.72      5.78 o
  -1   5   1       75.77       83.93      5.92 o
   0   5   1      252.57      277.87      7.46 o
   1   5   1       17.67       20.91      3.51 o
   2   5   1      521.17      521.24     12.94 o
   3   5   1       40.47       35.82      5.78 o
   4   5   1       60.25       77.13      9.87 o
   5   5   1       61.35      164.71     12.57 o
   6   5   1       10.48       53.15     11.99 o
   7   5   1        4.32       15.64      4.75 o
   8   5   1        4.39       58.56      7.31 o
  -8   6   1      112.93      148.77     10.16 o
  -7   6   1       35.54       46.35      9.07 o
  -6   6   1     1027.62     1062.44     37.87 o
  -5   6   1       53.33       51.76     11.40 o
  -4   6   1     1000.90      971.06     30.70 o
  -3   6   1      391.79      506.84     19.45 o
  -2   6   1      146.77      132.54      8.41 o
  -1   6   1        5.81        3.36      3.80 o
   0   6   1       91.60      100.89      6.29 o
   1   6   1     1755.28     1521.77     22.96 o
   2   6   1     2520.30     2572.81     37.65 o
   3   6   1      874.17      754.96     18.06 o
   4   6   1        0.44        4.24      4.53 o
   5   6   1     1274.84     1144.25     35.24 o
   6   6   1      426.72      372.11     19.52 o
   7   6   1       50.83       49.05      4.61 o
   8   6   1       48.72       24.49      5.92 o
  -8   7   1        3.24       71.28      6.29 o
  -7   7   1      100.74       86.48      9.14 o
  -6   7   1       50.95      153.74     18.57 o
  -5   7   1       46.39       51.47     10.89 o
  -4   7   1       26.60       30.34      8.19 o
  -3   7   1     2179.44     2187.47     36.63 o
  -2   7   1     2469.98     2246.10     34.36 o
  -1   7   1        0.20        2.41      4.46 o
   0   7   1       85.56       79.69      5.99 o
   1   7   1     1057.11     1018.58     17.11 o
   2   7   1       38.96       17.76      4.02 o
   3   7   1      717.38      827.77     19.01 o
   4   7   1      447.33      429.13     15.06 o
   5   7   1      718.79      690.26     26.03 o
   6   7   1      105.18      124.94      9.50 o
   7   7   1       35.88       59.07      4.53 o
   8   7   1      192.71       61.26      8.77 o
  -7   8   1        7.74       23.25      5.34 o
  -6   8   1        1.01       19.23      7.97 o
  -5   8   1       45.79       53.95     10.67 o
  -4   8   1      130.51      121.28     12.21 o
  -3   8   1     1292.30     1345.80     26.39 o
  -2   8   1      403.67      439.95     12.65 o
  -1   8   1       28.79       31.51      4.31 o
   0   8   1      227.93      218.44      8.11 o
   1   8   1      483.96      457.42     10.02 o
   2   8   1     2181.66     2225.48     33.92 o
   3   8   1      843.91      736.17     17.69 o
   4   8   1      263.53      285.48     12.21 o
   5   8   1      244.94      244.76     14.47 o
   6   8   1        5.71       28.22      3.36 o
   7   8   1       12.30       36.04      3.95 o
  -8   9   1       44.49       60.75      6.95 o
  -7   9   1       34.34       42.77      7.09 o
  -6   9   1      265.48      234.23     16.16 o
  -5   9   1      128.33      126.03     13.23 o
  -4   9   1     1012.73      958.85     30.41 o
  -3   9   1      120.43      128.45      8.55 o
  -2   9   1     1622.50     1525.64     26.10 o
  -1   9   1     2466.72     2151.86     31.00 o
   0   9   1      593.91      518.03     11.77 o
   1   9   1     1873.96     1867.26     35.24 o
   2   9   1       11.45       16.23      3.29 o
   3   9   1       79.27       96.13      6.36 o
   4   9   1      146.02      137.37      8.63 o
   5   9   1       16.44       24.12      7.24 o
   6   9   1      142.08      136.05      9.43 o
   7   9   1      180.73      159.59      8.99 o
  -8  10   1        6.42        7.75      6.87 o
  -7  10   1        4.02       19.59      4.02 o
  -6  10   1      210.21      204.40     14.55 o
  -5  10   1        0.84       10.45      5.70 o
  -4  10   1       43.12       49.78      9.07 o
  -3  10   1      918.96      963.75     21.42 o
  -2  10   1      444.12      412.02     12.14 o
  -1  10   1     1278.03     1317.00     21.64 o
   0  10   1     2091.36     2106.17     29.90 o
   1  10   1      766.57      685.44     19.15 o
   2  10   1      584.94      652.03     14.69 o
   3  10   1      290.63      267.13     10.09 o
   4  10   1      194.69      235.91     10.89 o
   5  10   1      355.03      333.00     16.67 o
   6  10   1       82.74       93.43      6.36 o
   7  10   1        0.47       31.07      5.34 o
  -7  11   1      218.83      229.99     14.26 o
  -6  11   1        9.51       29.68      7.02 o
  -5  11   1       83.99       97.38     10.89 o
  -4  11   1       59.61       95.77     10.82 o
  -3  11   1        1.67        6.43      3.66 o
  -2  11   1        0.58        7.31      3.44 o
  -1  11   1      878.20      781.35     13.52 o
   0  11   1    10670.67    10572.75    122.60 o
   1  11   1      142.30      109.51      9.80 o
   2  11   1     1604.61     1533.39     26.10 o
   3  11   1      196.85      179.04      8.26 o
   4  11   1      679.93      651.96     18.42 o
   5  11   1      217.88      193.15     10.31 o
   6  11   1      311.89      323.78     16.08 o
   7  11   1       81.19       46.86      6.51 o
  -7  12   1       32.71       55.27      4.31 o
  -6  12   1       16.63       26.46      5.48 o
  -5  12   1      218.07      215.66     14.26 o
  -4  12   1      797.21      772.58     21.20 o
  -3  12   1      598.34      607.43     16.52 o
  -2  12   1        4.30       13.01      3.22 o
  -1  12   1     3367.77     3484.14     40.87 o
   0  12   1      479.85      573.51     13.60 o
   1  12   1      281.99      293.01     10.60 o
   2  12   1     1440.93     1448.66     25.15 o
   3  12   1     1541.33     1416.42     27.05 o
   4  12   1      171.27      151.47      8.48 o
   5  12   1        9.20       26.90      5.85 o
   7  12   1        3.75       10.02      5.70 o
  -7  13   1      147.36      132.10      7.16 o
  -6  13   1       80.96       80.64      7.53 o
  -5  13   1      199.60      202.58     13.23 o
  -4  13   1       24.83       83.41      7.82 o
  -3  13   1     1358.27     1221.89     25.08 o
  -2  13   1       18.10       10.38      2.41 o
  -1  13   1        0.16       16.89      1.83 o
   0  13   1       75.96       60.39      5.99 o
   1  13   1       27.47       46.57      7.60 o
   2  13   1     1463.65     1302.82     23.54 o
   3  13   1      174.04      187.00      8.19 o
   4  13   1      138.61      124.43      7.46 o
   5  13   1        0.04        3.29     13.31 o
   6  13   1       32.49       55.12      5.41 o
   7  13   1        3.78        9.43      5.85 o
  -7  14   1       16.53       33.77      5.99 o
  -6  14   1       70.41       75.74      6.87 o
  -5  14   1      432.86      421.53     19.52 o
  -4  14   1     1901.47     1809.44     35.53 o
  -3  14   1      133.41      131.74      7.60 o
  -2  14   1      101.49       91.09      5.19 o
  -1  14   1     2089.65     2026.56     27.12 o
   0  14   1      804.70      781.06     16.67 o
   1  14   1      717.50      666.07     18.72 o
   2  14   1      195.46      196.07      6.80 o
   3  14   1     1779.16     1683.84     31.00 o
   4  14   1       86.20       96.72      5.56 o
   5  14   1      381.15      357.56     18.42 o
   6  14   1      172.27      197.82     16.52 o
   7  14   1       39.05       54.46      7.68 o
  -7  15   1        0.85        4.09      5.92 o
  -6  15   1        1.02       13.38      3.58 o
  -5  15   1      227.70      202.79     12.35 o
  -4  15   1       33.16       72.45      7.68 o
  -3  15   1      427.61      447.55     13.89 o
  -2  15   1       11.39       15.94      2.12 o
  -1  15   1       56.39       48.91      3.51 o
   0  15   1      149.33      207.55      8.92 o
   1  15   1      257.23      296.52     10.75 o
   2  15   1      151.71      146.50      5.78 o
   3  15   1     1445.47     1481.85     28.29 o
   4  15   1       79.54       99.57      9.28 o
   5  15   1      106.30      105.42      7.82 o
   6  15   1        7.06       20.62      4.97 o
   7  15   1        0.76       15.79      6.51 o
  -7  16   1       18.35        5.41      6.07 o
  -6  16   1      116.24      115.58      5.56 o
  -5  16   1       59.64       50.95      4.82 o
  -4  16   1       13.85       36.77      3.58 o
  -3  16   1     1840.56     1732.82     32.02 o
  -2  16   1      118.50      101.54      5.48 o
  -1  16   1      517.07      482.28     10.89 o
   0  16   1        7.76       15.86      4.39 o
   1  16   1      652.95      580.09     15.13 o
   2  16   1     1281.28     1246.60     31.44 o
   3  16   1     1100.31     1064.93     30.19 o
   4  16   1      311.39      282.19     15.50 o
   5  16   1      314.63      281.82     16.01 o
   6  16   1        0.27       17.69      5.19 o
   7  16   1       79.57       56.73      6.65 o
  -7  17   1       16.48        3.36      6.43 o
  -6  17   1       35.46       34.73      6.95 o
  -5  17   1        4.24       11.26      2.70 o
  -4  17   1      443.57      458.37     15.06 o
  -3  17   1        4.80       75.44      4.46 o
  -2  17   1        0.18        4.31      1.83 o
  -1  17   1     1325.04     1254.27     20.10 o
   0  17   1      995.94     1030.72     20.98 o
   1  17   1      344.59      361.00     12.21 o
   2  17   1      157.65      203.89     13.01 o
   3  17   1        0.08       36.70      5.26 o
   4  17   1       16.93       17.11     14.99 o
   5  17   1       41.97       88.02      7.46 o
  -7  18   1      207.24      135.61     10.02 o
  -6  18   1      287.78      256.24     17.03 o
  -5  18   1      113.25      115.14      8.04 o
  -4  18   1      122.90      122.96      5.85 o
  -3  18   1     2896.44     2775.38     45.54 o
  -2  18   1     3248.51     3076.80     40.65 o
  -1  18   1      831.71      773.02     18.20 o
   0  18   1      760.08      763.88     17.91 o
   1  18   1     3109.78     2768.22     42.18 o
   2  18   1      678.13      734.49     19.59 o
   3  18   1       52.37       86.41      8.26 o
   4  18   1       52.70       84.88      6.87 o
   5  18   1      450.84      470.29     21.35 o
   6  18   1        3.76       30.34      6.51 o
  -7  19   1       78.59       49.86      7.31 o
  -6  19   1      116.86       85.90      7.53 o
  -5  19   1      319.95      318.81     15.35 o
  -4  19   1      152.92      164.93      9.65 o
  -3  19   1        3.50       34.87      3.58 o
  -2  19   1     1364.41     1301.79     22.37 o
  -1  19   1      466.10      464.59     14.11 o
   0  19   1     1353.93     1320.73     25.44 o
   1  19   1       33.78       60.53      5.99 o
   2  19   1     3591.77     3508.34     53.15 o
   3  19   1      441.41      434.03     19.15 o
   4  19   1      376.91      378.61     18.20 o
   5  19   1        9.50       36.11      4.53 o
   6  19   1      552.89      488.27     23.03 o
  -6  20   1        0.10        9.65      5.70 o
  -5  20   1       28.82       40.87      4.46 o
  -4  20   1        6.71       17.25     11.92 o
  -3  20   1      196.57      177.87      9.28 o
  -2  20   1       79.33      105.20     12.79 o
  -1  20   1       55.32       53.66      5.04 o
   0  20   1      179.63      201.04      9.43 o
   1  20   1       28.18       34.36      5.99 o
   2  20   1      708.86      739.98     24.56 o
   3  20   1       42.22       57.83      6.87 o
   4  20   1        5.25       12.06     15.13 o
   5  20   1       18.77       33.26      4.90 o
   6  20   1        2.00        2.63      7.68 o
  -6  21   1       70.23       58.92      6.21 o
  -5  21   1      249.46      201.41     11.77 o
  -4  21   1       14.92       26.17     15.57 o
  -3  21   1      652.54      604.29     23.83 o
  -2  21   1      861.28      905.63     27.93 o
  -1  21   1        0.17        6.07      8.33 o
   0  21   1      318.12      310.33     11.77 o
   1  21   1        0.07        7.82      3.29 o
   2  21   1     2201.83     2163.12     38.60 o
   3  21   1      134.19      160.10     12.14 o
   4  21   1      398.64      383.22     18.42 o
   5  21   1        2.53       12.57      4.82 o
   6  21   1      158.26      155.35     11.11 o
  -5  22   1        2.30        8.26     17.33 o
  -4  22   1       48.63       50.52     16.81 o
  -3  22   1      369.33      386.58     19.67 o
  -2  22   1      662.61      627.98     23.83 o
  -1  22   1        3.00        2.49     10.89 o
   0  22   1       11.00       23.61      9.65 o
   1  22   1      624.67      548.73     16.30 o
   2  22   1       55.02       83.63      7.53 o
   3  22   1      102.60      108.85      9.65 o
   4  22   1        1.67       14.77      4.31 o
   5  22   1       68.42       64.41      6.51 o
   6  22   1       58.59       51.39      6.95 o
  -5  23   1      293.77      249.36     28.80 o
  -4  23   1      414.95      418.09     31.00 o
  -3  23   1      177.81      214.05     16.30 o
  -2  23   1      101.99      103.96     14.04 o
  -1  23   1       45.70       55.12     11.55 o
   0  23   1      662.25      632.73     22.81 o
   1  23   1      159.06      157.47     14.11 o
   2  23   1      159.59      205.28     10.89 o
   3  23   1      114.75      132.61     10.60 o
   4  23   1      453.22      497.26     22.08 o
   5  23   1        3.50        2.56     17.98 o
   6  23   1        0.03       15.50      6.87 o
  -5  24   1        0.76        7.02     18.64 o
  -4  24   1        0.51       10.67     16.30 o
  -3  24   1      112.75      151.11     16.67 o
  -2  24   1      100.48       95.84     14.18 o
  -1  24   1      426.52      437.98     20.10 o
   0  24   1       49.05       69.08     11.62 o
   1  24   1      268.85      272.32     16.81 o
   2  24   1        3.03        9.72     12.14 o
   3  24   1      245.78      284.97     18.72 o
   4  24   1       27.50       42.62      6.07 o
   5  24   1       39.88       30.63      6.14 o
  -5  25   1       55.29       56.58     22.88 o
  -4  25   1        6.13        9.72     12.87 o
  -3  25   1      102.97      108.42     15.94 o
  -2  25   1       74.14       98.69     14.11 o
  -1  25   1      106.06      110.24     14.18 o
   0  25   1       14.18       36.48     10.89 o
   1  25   1       31.50       25.88     10.23 o
   2  25   1      225.25      239.64     17.03 o
   3  25   1       56.21       56.66     13.67 o
   4  25   1      284.75      306.46     21.64 o
   5  25   1        3.21       21.71     22.66 o
  -5  26   1      238.43      255.07     21.71 o
  -4  26   1       40.74       16.89     15.94 o
  -3  26   1      201.36      232.55     18.86 o
  -2  26   1      227.24      258.79     18.50 o
  -1  26   1      468.33      505.45     22.52 o
   0  26   1      595.83      574.03     23.03 o
   1  26   1      323.58      355.51     19.52 o
   2  26   1        0.04       12.43     10.31 o
   3  26   1       32.63       39.33     14.62 o
   4  26   1        0.02       20.62     19.23 o
   5  26   1      210.59      318.67     34.87 o
  -5  27   1       39.34       32.68     15.06 o
  -4  27   1        2.56        2.27     14.18 o
  -3  27   1        1.51        8.48     13.31 o
  -2  27   1        7.76       18.86     14.11 o
  -1  27   1      216.25      243.59     18.06 o
   0  27   1       61.59       82.97     13.60 o
   1  27   1        7.81       16.74     11.48 o
   2  27   1       29.33       20.25     17.25 o
   3  27   1       17.11       20.69     18.72 o
   4  27   1       81.23      104.54     27.20 o
   5  27   1       38.28       53.00     23.32 o
  -5  28   1       20.18       22.74     20.32 o
  -4  28   1      108.74      109.59     18.86 o
  -3  28   1       97.89      108.85     18.13 o
  -2  28   1      186.34      214.35     19.67 o
  -1  28   1      202.15      215.44     18.35 o
   0  28   1       56.83       72.37     19.88 o
   1  28   1      216.54      258.21     26.83 o
   2  28   1        0.53       27.05     15.86 o
   3  28   1      140.76      139.12     28.51 o
   4  28   1       11.79       15.72     22.81 o
  -4  29   1       20.16       16.81     23.25 o
  -3  29   1       81.66       45.76     25.29 o
  -2  29   1        3.42        0.37     18.57 o
  -1  29   1       33.22       25.44     19.52 o
   0  29   1        0.10       12.72     16.96 o
   1  29   1       42.74       58.48     20.76 o
   2  29   1      204.13      236.64     30.12 o
   3  29   1        1.11       17.84     22.37 o
   4  29   1      134.13      134.08     29.83 o
  -4  30   1      104.29      104.69     27.78 o
  -3  30   1       42.86       27.63     23.03 o
  -2  30   1       10.29        4.09     21.42 o
  -1  30   1      192.60      229.19     29.24 o
   0  30   1        0.01       10.89     18.13 o
   1  30   1       77.74       90.21     24.64 o
   2  30   1       24.13       31.87     23.17 o
   3  30   1      397.01      464.95     40.87 o
   4  30   1        7.55       13.67     21.20 o
  -4  31   1       53.56       20.76     22.96 o
  -3  31   1       72.55       73.91     26.54 o
  -2  31   1       82.89      105.49     28.58 o
  -1  31   1      192.93      211.64     31.58 o
   0  31   1      483.76      529.21     38.97 o
   1  31   1       24.64       46.57     23.83 o
   2  31   1      156.60      204.11     33.63 o
   3  31   1        2.80       19.52     22.81 o
  -3  32   1        3.29       18.20     19.01 o
  -2  32   1        3.77       17.55     24.05 o
  -1  32   1       52.57       47.15     25.51 o
   0  32   1        3.34        8.26     22.30 o
   1  32   1       12.59        1.68     21.49 o
   2  32   1        0.01        2.05     22.30 o
   3  32   1        1.80       11.19     19.15 o
  -3  33   1       70.26       62.51     24.42 o
  -2  33   1        0.74        7.24     20.62 o
  -1  33   1        0.11       17.03     20.62 o
   0  33   1        0.67       31.87     21.93 o
   1  33   1        0.09       28.07     22.74 o
   2  33   1       53.92       51.90     24.05 o
  -2  34   1        0.81        9.07     20.84 o
  -1  34   1       38.19       39.92     22.30 o
   0  34   1        4.68        6.73     21.42 o
   1  34   1       27.57       23.69     21.27 o
   2  34   1       25.30        2.34     19.88 o
  -1  35   1      129.58      134.22     28.36 o
   0  35   1      219.60      234.30     32.90 o
   1  35   1        0.93        2.12     21.27 o
  -8   0   2        4.59       68.35      8.11 o
  -7   0   2        6.53       10.89      9.14 o
  -6   0   2      829.20      877.63     49.86 o
  -5   0   2     1677.92     1779.17     70.18 o
  -4   0   2      375.70      403.47     28.36 o
  -3   0   2     1828.33     1872.82     61.70 o
  -2   0   2      559.46      751.23     31.36 o
  -1   0   2    63360.09    73105.55   1608.91 o
   0   0   2    11494.56    11889.46    171.80 o
   1   0   2      125.57      157.18      8.99 o
   2   0   2     2466.41     2435.07     43.21 o
   3   0   2      290.02      427.74     22.44 o
   4   0   2       37.85       85.53     11.40 o
   5   0   2      620.97      602.32     33.63 o
   6   0   2     1361.49     1236.58     55.49 o
   7   0   2        4.27       57.90      7.68 o
  -8   1   2      231.05      246.95     15.13 o
  -7   1   2        5.74       15.28      6.51 o
  -6   1   2      667.03      711.98     31.58 o
  -5   1   2        8.35      136.20     20.03 o
  -4   1   2       90.85      116.24     11.99 o
  -3   1   2       64.14      131.66     12.06 o
  -2   1   2      100.12      121.57     10.75 o
  -1   1   2    35860.77    41361.70    650.35 o
   0   1   2     8450.22     9100.48     93.43 o
   1   1   2       30.28       44.52      4.09 o
   2   1   2     1516.31     1493.99     25.29 o
   3   1   2     1569.03     1555.91     35.97 o
   4   1   2      584.22      612.19     21.93 o
   5   1   2      508.94      519.78     21.71 o
   7   1   2      270.34      243.88     13.60 o
  -8   2   2       27.89       67.92      7.09 o
  -7   2   2       36.08       42.84     10.60 o
  -6   2   2      453.24      474.31     25.08 o
  -5   2   2      220.92      249.14     17.76 o
  -4   2   2       72.05      129.98     13.23 o
  -3   2   2     2180.71     2261.45     49.86 o
  -2   2   2      322.58      333.95     14.77 o
  -1   2   2      589.30      578.85     17.18 o
   0   2   2      120.87      157.25      7.38 o
   1   2   2      354.64      304.92      9.43 o
   2   2   2     3879.56     3808.07     52.42 o
   3   2   2      329.57      355.29     11.99 o
   4   2   2     1491.10     1454.00     37.43 o
   5   2   2      574.86      512.91     21.42 o
   6   2   2       37.04       47.01      4.53 o
   7   2   2      109.56      128.59      7.60 o
  -8   3   2       83.32      106.30     10.23 o
  -7   3   2       13.24       30.78      7.90 o
  -6   3   2        2.63       74.28     12.50 o
  -5   3   2       17.65       42.26     10.67 o
  -4   3   2     1852.54     2067.50     50.52 o
  -3   3   2      151.49      263.91     15.21 o
  -2   3   2       11.10       22.08      6.65 o
  -1   3   2     8323.94     9367.24    149.57 o
   0   3   2     4299.95     4246.85     54.32 o
   1   3   2      347.84      299.44      9.36 o
   2   3   2       24.16        8.99      5.56 o
   3   3   2     1124.39     1201.86     23.91 o
   4   3   2     2431.87     2174.01     49.20 o
   5   3   2       32.70       85.83      7.38 o
   6   3   2      109.50       89.34      6.95 o
   7   3   2      124.48      107.90      6.43 o
  -8   4   2        1.87       53.29      6.73 o
  -7   4   2      278.26      250.68     18.20 o
  -6   4   2      624.89      735.73     31.51 o
  -5   4   2      155.39      174.58     15.35 o
  -4   4   2      749.26      895.69     30.12 o
  -3   4   2      165.95      190.44     13.60 o
  -2   4   2     1094.55     1137.67     28.66 o
  -1   4   2      797.34      969.31     23.47 o
   0   4   2      137.07      120.11      6.95 o
   1   4   2     4598.72     4543.88     59.00 o
   2   4   2        3.19        7.82      2.78 o
   3   4   2      777.46      898.18     19.88 o
   4   4   2     1289.80     1197.18     32.61 o
   5   4   2      221.94      215.44     18.28 o
   6   4   2      130.14      134.66      8.99 o
   7   4   2       54.07       65.36      4.24 o
  -8   5   2      151.01      156.52     11.55 o
  -7   5   2       21.29       43.50      9.80 o
  -6   5   2     1361.32     1373.36     45.11 o
  -5   5   2      153.15      163.90     14.99 o
  -4   5   2      566.80      562.62     23.32 o
  -3   5   2     1006.14     1128.82     31.44 o
  -2   5   2      635.97      620.59     20.18 o
  -1   5   2      684.64      706.49     19.45 o
   0   5   2     1828.96     1632.16     24.64 o
   1   5   2      681.34      586.96     12.79 o
   2   5   2     4062.09     4124.84     56.51 o
   3   5   2      310.38      287.89     10.82 o
   4   5   2       26.78       87.07      6.43 o
   5   5   2     1034.20      902.05     29.53 o
   6   5   2      229.83      205.79     12.14 o
   7   5   2      108.12       86.63      5.12 o
  -7   6   2        8.98       16.89      6.29 o
  -6   6   2      122.26      118.21     18.42 o
  -5   6   2       67.59      102.64     13.96 o
  -4   6   2        8.79       33.12      9.21 o
  -3   6   2      291.75      424.09     18.50 o
  -2   6   2       21.48       19.01      6.43 o
  -1   6   2      525.59      531.11     11.92 o
   0   6   2       32.54       33.48      4.17 o
   1   6   2       49.39       91.38      5.48 o
   2   6   2      149.02      223.34      8.26 o
   3   6   2      535.78      492.80     14.11 o
   4   6   2       51.54       46.93      5.56 o
   5   6   2      167.86      208.64     11.70 o
   6   6   2       49.03       94.45      6.14 o
   7   6   2       21.35       30.56      3.66 o
  -7   7   2       38.69       20.03      6.58 o
  -6   7   2      161.25      203.53     16.08 o
  -5   7   2       73.27      123.62     13.82 o
  -4   7   2      151.41      198.92     14.55 o
  -3   7   2     1479.44     1591.22     39.40 o
  -2   7   2     1403.23     1429.73     33.56 o
  -1   7   2     2063.39     2051.05     29.75 o
   0   7   2      899.89      816.59     15.06 o
   1   7   2     6294.44     6002.85     76.69 o
   2   7   2     5020.96     5083.76     67.84 o
   3   7   2     1949.50     1849.86     32.39 o
   4   7   2       98.57      125.38      7.75 o
   5   7   2      162.26      167.12     10.60 o
   6   7   2      193.04      191.02     11.40 o
   7   7   2        2.89       36.48      5.48 o
  -7   8   2        4.88       18.35      7.09 o
  -6   8   2        3.94       20.76      7.46 o
  -5   8   2     1135.61     1206.90     39.11 o
  -4   8   2      888.82      956.51     31.36 o
  -3   8   2     1182.53     1157.33     31.95 o
  -2   8   2      784.20      722.65     16.59 o
  -1   8   2     2070.09     2054.34     29.97 o
   0   8   2      214.83      258.36     12.43 o
   1   8   2        9.89       19.45      8.92 o
   2   8   2      165.89      164.27      6.73 o
   3   8   2      175.61      194.75      8.48 o
   4   8   2      392.47      425.62     14.40 o
   5   8   2       14.57       20.18      4.61 o
   6   8   2      209.85      212.74     11.84 o
   7   8   2      143.49       80.56      6.73 o
  -7   9   2        0.13        3.36      5.85 o
  -6   9   2      450.05      451.06     23.83 o
  -5   9   2      394.53      419.11     21.79 o
  -4   9   2      204.41      222.53     14.99 o
  -3   9   2       40.70       60.75      9.07 o
  -2   9   2      700.14      654.37     15.57 o
  -1   9   2      688.52      727.18     12.72 o
   0   9   2     3268.86     2940.75     51.25 o
   1   9   2      937.98      869.66     30.56 o
   2   9   2     1381.21     1433.02     25.08 o
   3   9   2       54.87       80.64      5.12 o
   4   9   2       21.33       59.95      5.70 o
   5   9   2      568.05      534.55     17.76 o
   6   9   2       64.80       75.37      4.90 o
   7   9   2      183.31      224.07     16.38 o
  -7  10   2       79.76       90.80      8.63 o
  -6  10   2       13.39       41.60      9.28 o
  -5  10   2      199.28      202.87     15.35 o
  -4  10   2        0.02        2.34      5.34 o
  -3  10   2     1963.93     1844.24     43.35 o
  -2  10   2     2297.15     2361.90     36.63 o
  -1  10   2      162.09      203.09      6.80 o
   0  10   2      473.62      531.84     12.28 o
   1  10   2      879.32      845.61     22.88 o
   2  10   2      485.23      459.61     11.92 o
   3  10   2      632.43      576.00     15.35 o
   4  10   2     1621.37     1373.73     28.95 o
   5  10   2      143.13      180.86      9.28 o
   6  10   2       92.59      100.45      5.78 o
   7  10   2      152.48      154.33     14.26 o
  -7  11   2      144.25      122.45      9.43 o
  -6  11   2        0.65        4.53      4.46 o
  -5  11   2       21.96       32.68      8.19 o
  -4  11   2      117.68      124.50     11.55 o
  -3  11   2       16.02       33.77      5.56 o
  -2  11   2     2339.87     2264.59     35.46 o
  -1  11   2      217.60      239.71      7.16 o
   0  11   2      536.13      563.21     13.09 o
   1  11   2       13.50       11.26      6.65 o
   2  11   2       43.47       37.14      2.34 o
   3  11   2      209.97      272.03      9.87 o
   4  11   2      127.17      182.25      8.92 o
   5  11   2       35.30       54.03      3.80 o
   6  11   2       92.67       99.28      8.99 o
   7  11   2       58.68       79.61      7.46 o
  -7  12   2       76.36      101.32      7.68 o
  -6  12   2      120.96      147.09     11.99 o
  -5  12   2      328.22      345.28     18.64 o
  -4  12   2       67.26       83.85     10.67 o
  -3  12   2      346.07      346.67     12.57 o
  -2  12   2      249.90      226.99      9.07 o
  -1  12   2      120.79       97.23      4.61 o
   0  12   2     2361.30     2190.54     32.31 o
   1  12   2      294.72      262.16      9.87 o
   2  12   2     1027.19      909.36     18.28 o
   3  12   2      780.80      763.30     18.13 o
   4  12   2     1054.88      936.78     22.66 o
   5  12   2       28.13       43.79      5.56 o
   6  12   2      167.63      189.34     15.94 o
   7  12   2      202.84      194.97     15.13 o
  -7  13   2       21.18       46.71      4.53 o
  -6  13   2      527.13      481.77     23.25 o
  -5  13   2       40.48       56.36      7.75 o
  -4  13   2      296.01      323.78     16.74 o
  -3  13   2      134.62      123.99      7.97 o
  -2  13   2       52.37       49.20      4.61 o
  -1  13   2      177.39      194.97      6.36 o
   0  13   2       74.77       91.16      7.02 o
   1  13   2       65.77       68.21      6.58 o
   2  13   2       15.63       13.89      6.73 o
   3  13   2      257.09      198.55      7.60 o
   4  13   2       84.92      114.26     10.38 o
   5  13   2       53.97       75.81      6.73 o
   6  13   2      135.55      156.08     13.52 o
   7  13   2      107.75       97.45      8.19 o
  -7  14   2      129.22      154.18      8.70 o
  -6  14   2       79.01       81.29      8.77 o
  -5  14   2        7.25       13.96      4.53 o
  -4  14   2      587.43      558.45     22.30 o
  -3  14   2       72.78       60.39      6.21 o
  -2  14   2        0.08        2.49      2.12 o
  -1  14   2      550.17      517.51     10.75 o
   0  14   2      689.42      677.40     15.72 o
   1  14   2       74.74       81.00      7.09 o
   2  14   2       77.05       65.58     10.16 o
   3  14   2      199.81      186.86     13.23 o
   4  14   2      243.95      206.01     13.74 o
   5  14   2       56.79       64.11      6.07 o
   6  14   2       60.84       97.96      8.26 o
   7  14   2       27.71      102.86      7.68 o
  -7  15   2       51.14       73.84      4.68 o
  -6  15   2        6.25       14.91      4.09 o
  -5  15   2      211.88      192.12     12.43 o
  -4  15   2      211.46      222.97     11.11 o
  -3  15   2      127.01      111.49      7.24 o
  -2  15   2      303.52      257.77      9.28 o
  -1  15   2      161.47      121.57      4.90 o
   0  15   2      131.13      116.60      7.75 o
   1  15   2      870.83      740.56     17.18 o
   2  15   2      161.15      141.82     13.09 o
   3  15   2        9.22       15.79      6.43 o
   4  15   2      200.74      177.57     12.65 o
   5  15   2       56.07       98.84      8.26 o
   6  15   2       17.61       24.12      7.09 o
  -7  16   2       23.88       37.14      4.46 o
  -6  16   2      132.48      102.42      7.16 o
  -5  16   2        3.71       14.11      3.51 o
  -4  16   2        0.21       14.47      3.87 o
  -3  16   2       11.35       19.08      3.29 o
  -2  16   2       84.34       85.31      4.31 o
  -1  16   2       60.99       72.74      7.16 o
   0  16   2      730.13      714.53     16.89 o
   1  16   2      171.25      180.72      9.50 o
   2  16   2     1029.67      956.00     29.10 o
   3  16   2      242.39      231.74     14.69 o
   4  16   2        5.40        7.38     12.87 o
   5  16   2      222.99      241.39     15.13 o
   6  16   2       15.43       24.56      5.04 o
  -7  17   2       17.34       15.28      6.51 o
  -6  17   2      104.15      105.71      6.21 o
  -5  17   2        0.95       11.19      4.61 o
  -4  17   2      807.89      736.76     20.32 o
  -3  17   2      193.80      191.10      8.77 o
  -2  17   2     1257.40     1130.07     20.03 o
  -1  17   2      134.32      144.68      8.77 o
   0  17   2       14.57       10.16      5.04 o
   1  17   2      865.91      741.51     17.98 o
   2  17   2     1071.44      997.75     40.87 o
   3  17   2      217.88      207.25     14.18 o
   4  17   2       16.00       15.79     14.40 o
   5  17   2      471.22      482.72     22.52 o
   6  17   2       41.73       43.28      7.24 o
  -7  18   2        0.30       14.18      6.43 o
  -6  18   2        5.92       24.34      5.19 o
  -5  18   2        0.07       10.16      3.36 o
  -4  18   2     1019.23      997.01     24.64 o
  -3  18   2     1134.22      999.35     22.59 o
  -2  18   2       22.78       39.18      6.73 o
  -1  18   2       40.50       48.32      6.73 o
   0  18   2        8.61       16.38      5.70 o
   1  18   2      768.52      770.24     18.79 o
   2  18   2      135.22      130.13     10.02 o
   3  18   2      143.97      145.11     12.65 o
   4  18   2       70.80       91.16      8.48 o
   5  18   2        9.52       16.81     16.38 o
   6  18   2        1.46        7.24     17.25 o
  -7  19   2        1.15        0.58      6.80 o
  -6  19   2       70.90       62.72      5.63 o
  -5  19   2        4.14        5.26      4.09 o
  -4  19   2      379.21      380.73     13.23 o
  -3  19   2      622.61      611.38     22.00 o
  -2  19   2      252.29      256.45     11.84 o
  -1  19   2       10.42       16.08      5.04 o
   0  19   2        1.16       18.93      5.78 o
   1  19   2      826.68      777.70     19.37 o
   2  19   2     1070.49     1028.67     23.83 o
   3  19   2      423.86      407.34     20.10 o
   4  19   2      237.14      259.16     15.57 o
   5  19   2      319.27      315.52     17.98 o
   6  19   2       85.07      102.71      8.41 o
  -6  20   2      161.18       81.29      6.65 o
  -5  20   2       24.64       13.45      4.31 o
  -4  20   2       28.48       36.63      6.07 o
  -3  20   2      133.92      150.82     10.09 o
  -2  20   2      157.15      158.79      9.87 o
  -1  20   2      415.58      382.20     13.89 o
   0  20   2     1201.84     1121.37     23.91 o
   1  20   2      341.74      314.65     12.65 o
   2  20   2      336.68      305.44     13.31 o
   3  20   2       80.33      103.74     13.52 o
   4  20   2       20.20       40.79      6.07 o
   5  20   2        0.07        7.24      9.21 o
   6  20   2      129.67      150.16     10.45 o
  -4  21   2        4.63        3.73     13.01 o
  -3  21   2      132.93      129.03      7.97 o
  -2  21   2      106.52      103.08      8.11 o
  -1  21   2      105.76       91.67      7.75 o
   0  21   2      124.12      109.07      8.26 o
   1  21   2       13.77       40.94      5.99 o
   2  21   2       69.95       91.97      8.33 o
   3  21   2       69.47       87.22     19.08 o
   4  21   2      127.72      109.00     11.62 o
   5  21   2       65.07       56.88      9.50 o
   6  21   2        0.09        6.21      6.21 o
  -4  22   2        0.18       12.28     15.13 o
  -3  22   2       32.06       43.64     12.06 o
  -2  22   2      111.54      109.07     13.60 o
  -1  22   2       39.08       38.31      5.63 o
   0  22   2       16.10       15.94      4.46 o
   1  22   2      142.07      174.43     12.35 o
   2  22   2       84.22       88.02      9.36 o
   3  22   2        4.05        2.70     13.38 o
   4  22   2       99.09      112.73     11.62 o
   5  22   2       58.54       94.09      8.55 o
   6  22   2        0.20        2.63      6.73 o
  -5  23   2        2.23        1.54     15.72 o
  -4  23   2       13.72       16.96     12.35 o
  -3  23   2       57.39       73.76     13.16 o
  -2  23   2        0.32        7.53     10.16 o
  -1  23   2      160.52      166.17     23.10 o
   0  23   2       94.55       90.72      8.77 o
   1  23   2        0.22        9.58      4.31 o
   2  23   2       41.92       50.95      7.53 o
   3  23   2       60.43       63.53      7.90 o
   4  23   2        0.15        3.36      6.36 o
   5  23   2      137.67      151.47     11.77 o
  -4  24   2       11.16       21.13     18.93 o
  -3  24   2       28.29       13.52     16.45 o
  -2  24   2       12.80       11.33     15.21 o
  -1  24   2       93.53       93.43     20.03 o
   0  24   2      221.62      178.45     22.44 o
   1  24   2       70.42       65.94      7.31 o
   2  24   2       96.43      115.36     10.38 o
   3  24   2        9.98       27.93      6.80 o
   4  24   2       30.46       60.39     19.74 o
   5  24   2       29.54       22.96     21.42 o
  -5  25   2       81.73       65.58     26.83 o
  -3  25   2       73.08       54.54     20.47 o
  -2  25   2      109.82       93.65     20.76 o
  -1  25   2        1.01       11.40     12.87 o
   0  25   2        0.11        8.19     11.92 o
   1  25   2       14.15        9.50     14.69 o
   2  25   2        3.06        6.21      4.02 o
   3  25   2      335.16      383.00     19.15 o
   4  25   2       85.83      130.79     25.59 o
   5  25   2      611.90      620.45     27.34 o
  -5  26   2       32.54        2.78     22.30 o
  -4  26   2       72.84       96.21     26.39 o
  -3  26   2        4.20        3.07     14.84 o
  -2  26   2        1.59        3.36     14.55 o
  -1  26   2       36.20       15.79     14.77 o
   0  26   2       44.53       54.24     17.91 o
   1  26   2        2.44        5.34     13.60 o
   2  26   2        1.07       10.23     15.57 o
   3  26   2      121.49      126.69      8.19 o
   4  26   2       53.35       57.24      5.92 o
  -5  27   2       17.16        0.95     20.84 o
  -4  27   2      257.75      248.19     33.26 o
  -3  27   2        9.02       11.19     19.08 o
  -2  27   2      311.74      372.62     31.51 o
  -1  27   2        5.95        5.26     13.89 o
   0  27   2        1.22        4.31     12.72 o
   1  27   2       13.30       19.59     15.64 o
   2  27   2      101.98      132.17     23.10 o
   3  27   2      173.47      188.17     28.15 o
   4  27   2        8.46       11.19     19.15 o
  -4  28   2       83.95       79.76     27.41 o
  -3  28   2       90.20       92.11     25.37 o
  -2  28   2        1.23       12.21     17.11 o
  -1  28   2       42.64       41.16     19.01 o
   0  28   2      240.03      244.17     26.24 o
   1  28   2       55.83       57.97     18.79 o
   2  28   2      156.36      210.40     27.56 o
   3  28   2       80.48      122.01     26.76 o
   4  28   2        6.85        2.41     22.08 o
  -4  29   2       23.05       33.70     24.05 o
  -3  29   2       28.99       26.46     23.83 o
  -2  29   2      131.53      150.38     29.17 o
  -1  29   2       60.80       54.61     21.57 o
   0  29   2      194.63      213.25     25.81 o
   1  29   2      592.25      702.76     42.77 o
   2  29   2        8.15        2.49     18.50 o
   3  29   2        6.62        7.82     21.13 o
  -4  30   2       27.60       21.49     23.03 o
  -3  30   2      132.44      150.52     31.73 o
  -2  30   2      105.66      113.39     28.66 o
  -1  30   2      100.65      104.03     26.83 o
   0  30   2      204.01      250.75     29.90 o
   1  30   2      342.44      396.96     34.73 o
   2  30   2       51.90       52.20     23.69 o
   3  30   2       80.77       71.86     26.03 o
  -3  31   2      136.46      153.59     31.36 o
  -2  31   2        2.84        0.80     23.61 o
  -1  31   2        8.60       11.40     23.61 o
   0  31   2        0.33       11.84     20.69 o
   1  31   2       30.95        7.90     21.71 o
   2  31   2       93.98       87.80     27.63 o
   3  31   2       10.92       13.16     21.93 o
  -3  32   2      379.75      418.09     39.55 o
  -2  32   2        0.10        6.58     23.10 o
  -1  32   2      136.82      181.16     32.82 o
   0  32   2      239.10      296.59     35.38 o
   1  32   2        0.99        5.19     21.49 o
   2  32   2      113.79      129.32     29.46 o
  -2  33   2      467.09      601.15     45.33 o
  -1  33   2        4.01        8.77     22.22 o
   0  33   2       28.36       11.11     23.32 o
   1  33   2      412.37      453.04     39.99 o
  -1  34   2       57.37       84.36     26.24 o
   0  34   2        3.72       16.30     22.08 o
  -7   1   3      117.84      127.64     14.77 o
  -6   1   3      142.05      161.78     15.13 o
  -5   1   3      344.79      364.50     21.13 o
  -4   1   3     1281.10     1332.20     38.89 o
  -3   1   3      411.92      427.89     19.01 o
  -2   1   3       37.58       38.09      8.04 o
  -1   1   3     1119.60     1211.36     28.80 o
   0   1   3       21.09       24.86      3.44 o
   1   1   3      495.63      539.08     10.38 o
   2   1   3     1081.64     1144.40     18.35 o
   3   1   3      651.75      612.11     16.08 o
   4   1   3     2005.93     1795.69     43.64 o
   5   1   3        1.79       14.55      2.63 o
   6   1   3      131.80      126.77      7.90 o
   7   1   3        0.32        9.36      4.90 o
  -7   2   3       93.26      130.49     13.09 o
  -6   2   3      222.95      246.37     18.42 o
  -5   2   3      249.04      227.65     17.11 o
  -4   2   3      101.57      158.05     13.74 o
  -3   2   3      297.90      352.52     17.40 o
  -2   2   3       82.41       84.14      9.80 o
  -1   2   3      374.81      425.55     16.30 o
   0   2   3     8187.14     8407.22    103.66 o
   1   2   3      523.45      486.01      9.72 o
   2   2   3       65.33       96.50      6.95 o
   3   2   3        1.08       17.40      4.82 o
   4   2   3        6.80      119.38     11.92 o
   5   2   3        1.43       26.17      2.70 o
   6   2   3        1.46       21.71      5.12 o
   7   2   3      105.32       72.59      6.80 o
  -7   3   3      191.56      236.13     17.76 o
  -6   3   3       33.00       64.11     16.74 o
  -5   3   3       37.27       53.51     11.19 o
  -4   3   3        1.11       11.84      7.09 o
  -3   3   3       73.69      116.31     11.33 o
  -2   3   3        7.70       10.02      6.73 o
  -1   3   3     1367.09     1416.42     32.24 o
   0   3   3        2.45       13.23      5.04 o
   1   3   3       19.50       50.88      5.34 o
   2   3   3       50.41       72.81      6.07 o
   3   3   3       56.87      101.76      6.43 o
   4   3   3      570.56      621.69     21.93 o
   5   3   3       11.48       44.38      5.99 o
   6   3   3      119.02       99.72      6.29 o
  -7   4   3      392.03      356.39     22.30 o
  -6   4   3       37.53       51.90     11.26 o
  -5   4   3      170.04      205.87     16.23 o
  -4   4   3      200.13      243.66     16.30 o
  -3   4   3      417.77      423.21     18.79 o
  -2   4   3      255.76      246.66     13.67 o
  -1   4   3      107.66      138.10     10.38 o
   0   4   3       23.03       25.22      4.53 o
   1   4   3       51.64       80.05      5.85 o
   2   4   3      218.07      265.52      9.94 o
   3   4   3      461.69      458.37     13.82 o
   4   4   3     1031.20      985.46     23.32 o
   5   4   3      100.58       91.09      6.80 o
   7   4   3      667.25      520.00     22.37 o
  -7   5   3      317.30      353.68     22.22 o
  -6   5   3        0.03        6.80      5.92 o
  -5   5   3       28.75       40.57     10.02 o
  -4   5   3       48.83       70.62     11.48 o
  -3   5   3        0.31        7.53      5.63 o
  -2   5   3      103.53      122.96     10.89 o
  -1   5   3      227.48      261.94     12.65 o
   0   5   3        0.20        4.97      5.12 o
   1   5   3        0.92        3.29      3.07 o
   2   5   3      136.26      142.34      7.53 o
   3   5   3      170.42      168.51      8.19 o
   4   5   3      411.02      459.18     15.13 o
   6   5   3       16.61       15.64      4.02 o
   7   5   3       25.98       97.96      8.41 o
  -7   6   3      147.70      216.76     16.89 o
  -6   6   3      195.18      195.41     16.01 o
  -5   6   3      223.86      254.19     17.62 o
  -4   6   3      448.09      482.57     22.30 o
  -3   6   3       25.64       28.95      7.53 o
  -2   6   3      415.93      388.26     16.59 o
  -1   6   3       39.54       53.29      5.99 o
   0   6   3     1445.52     1289.36     22.52 o
   1   6   3      834.05      798.90     16.38 o
   2   6   3       13.16       46.20      3.95 o
   3   6   3       52.71       41.45      3.66 o
   4   6   3      168.24      221.07     10.02 o
   5   6   3      946.02      817.76     27.78 o
   6   6   3       26.37       17.55      4.09 o
   7   6   3      244.05      175.38      8.92 o
  -7   7   3       81.38      105.20     12.50 o
  -6   7   3        8.97       24.49      9.58 o
  -5   7   3      249.14      253.31     17.47 o
  -4   7   3     1883.25     2067.35     51.90 o
  -3   7   3      901.76      872.95     27.78 o
  -2   7   3       71.07       77.20      8.77 o
  -1   7   3      111.36      117.41      7.60 o
   0   7   3      137.17      158.35      7.24 o
   1   7   3      523.62      635.87     14.26 o
   2   7   3     1155.77     1243.31     23.61 o
   3   7   3     1064.47      989.78     21.86 o
   4   7   3      844.69      738.73     19.74 o
   5   7   3        1.89       42.11      5.70 o
   6   7   3      104.06       89.04      5.56 o
   7   7   3       39.01       43.64      5.85 o
  -7   8   3       59.94       77.86      9.65 o
  -6   8   3       17.35       45.25     15.28 o
  -5   8   3       17.15       18.64      8.85 o
  -4   8   3      221.20      295.93     17.69 o
  -3   8   3       84.30      115.07     10.75 o
  -2   8   3      373.82      366.11     15.79 o
  -1   8   3      387.86      376.79     11.62 o
   0   8   3      163.00      169.02      7.16 o
   1   8   3      920.32      930.27     18.13 o
   2   8   3     1636.17     1584.20     28.00 o
   3   8   3       89.92      106.81      5.92 o
   4   8   3      347.09      335.70     12.43 o
   5   8   3       34.23       90.87      9.43 o
   6   8   3       93.61       54.10      5.12 o
   7   8   3       14.84       18.06      5.41 o
  -7   9   3      238.62      231.74     16.89 o
  -6   9   3       43.19       73.76     12.21 o
  -5   9   3      485.49      511.01     24.27 o
  -4   9   3       45.47       70.40     11.04 o
  -3   9   3       40.51       50.81      8.63 o
  -2   9   3      334.27      318.16     14.47 o
  -1   9   3        8.90       16.52      3.58 o
   0   9   3       17.52       13.74      6.95 o
   1   9   3      168.65      169.46      6.51 o
   2   9   3     1039.51      924.49     19.37 o
   3   9   3      377.66      355.73     12.06 o
   4   9   3      650.51      618.03     17.76 o
   5   9   3      298.12      264.86     11.40 o
   6   9   3      149.05      144.24     13.16 o
   7   9   3        0.80        2.05      5.63 o
  -7  10   3        0.00       17.18      5.70 o
  -6  10   3        4.92        7.09      5.34 o
  -5  10   3      274.20      290.45     17.76 o
  -4  10   3       41.09       51.39      9.94 o
  -3  10   3      582.92      568.69     21.79 o
  -2  10   3       43.26       48.18      7.09 o
  -1  10   3      125.26      176.62      7.97 o
   0  10   3     1565.86     1505.46     33.77 o
   1  10   3      138.66      156.81     11.99 o
   2  10   3      111.43       98.55      4.61 o
   3  10   3      401.81      401.42     12.65 o
   4  10   3        0.29       15.21      5.26 o
   5  10   3       27.59       52.93      6.65 o
   6  10   3        5.18       40.72      5.48 o
   7  10   3        0.04        8.48      5.56 o
  -7  11   3        0.16        8.99      4.90 o
  -6  11   3       22.15       19.23      5.70 o
  -5  11   3      574.44      601.22     26.17 o
  -4  11   3      247.49      261.21     15.94 o
  -3  11   3      283.75      270.86     14.84 o
  -2  11   3      158.41      207.11     11.33 o
  -1  11   3     8450.33     8217.00    105.64 o
   0  11   3       98.28      109.22     10.75 o
   1  11   3     2568.18     2551.09     49.86 o
   2  11   3      541.80      464.29     12.43 o
   3  11   3      233.96      186.49      7.82 o
   4  11   3      251.20      193.22     13.67 o
   5  11   3      102.18      110.02      9.72 o
   6  11   3       96.41       90.29      8.99 o
  -7  12   3        0.09        9.58      5.26 o
  -6  12   3        2.21       18.57      6.95 o
  -5  12   3       15.95       34.94      8.11 o
  -4  12   3       70.77       85.39      9.14 o
  -3  12   3      162.30      155.50     11.26 o
  -2  12   3     1541.77     1506.56     26.68 o
  -1  12   3     1101.91     1139.64     17.69 o
   0  12   3      492.07      577.90     20.32 o
   1  12   3      586.31      584.26     20.47 o
   2  12   3      664.29      654.22     30.19 o
   3  12   3      139.14      157.32     13.01 o
   4  12   3      101.02      122.96     11.40 o
   5  12   3       62.73       92.48      8.63 o
   6  12   3       28.50       51.61      6.29 o
  -7  13   3       81.43       87.43      5.56 o
  -6  13   3       17.73       35.46      7.02 o
  -5  13   3       25.80       39.62      7.60 o
  -4  13   3      202.77      231.96     14.69 o
  -3  13   3      269.76      236.79     13.31 o
  -2  13   3        0.00       26.83      3.51 o
  -1  13   3      324.58      274.00      7.38 o
   0  13   3       27.84       26.46      7.97 o
   1  13   3      135.97      134.95     11.70 o
   2  13   3      279.39      251.34     21.27 o
   3  13   3        1.36        9.50      7.24 o
   4  13   3      244.11      244.61     16.08 o
   5  13   3       14.85       18.50     15.79 o
   6  13   3       59.23       59.80      7.38 o
  -7  14   3        5.36       24.86      4.24 o
  -6  14   3      130.85      138.02     10.75 o
  -5  14   3      293.35      271.73     16.08 o
  -4  14   3     1075.95     1051.41     33.63 o
  -3  14   3        0.01        6.87      5.92 o
  -2  14   3      789.01      745.90     15.21 o
  -1  14   3      124.50      133.13      7.97 o
   0  14   3     1129.13     1109.30     29.90 o
   1  14   3      430.57      384.54     11.62 o
   2  14   3       75.33       74.28     10.75 o
   3  14   3      334.82      309.82     17.55 o
   4  14   3      702.42      594.93     24.12 o
   5  14   3      289.42      296.37     17.40 o
   6  14   3        1.93       12.21      5.48 o
  -7  15   3        5.62       27.49      4.39 o
  -6  15   3      382.15      350.76     18.13 o
  -5  15   3      232.36      213.83     13.31 o
  -4  15   3      960.27     1012.07     32.53 o
  -3  15   3       44.57       49.93      5.85 o
  -2  15   3      189.41      200.97      7.53 o
  -1  15   3      220.58      245.34     10.02 o
   0  15   3       98.41      110.83     11.33 o
   1  15   3      654.78      633.17     22.81 o
   2  15   3     1111.66     1145.35     32.61 o
   3  15   3      411.56      340.96     18.79 o
   4  15   3      163.59      125.52     11.62 o
   5  15   3       22.67       40.06      6.07 o
   6  15   3       16.57       11.11     18.28 o
  -7  16   3        0.05       15.64      4.61 o
  -6  16   3       62.65       77.64      5.78 o
  -5  16   3       22.38       35.16      5.48 o
  -4  16   3      458.67      454.42     19.74 o
  -3  16   3       22.23       40.50      3.73 o
  -2  16   3     1279.82     1156.24     24.12 o
  -1  16   3      183.68      178.60     13.60 o
   0  16   3      433.70      422.99     19.08 o
   1  16   3       13.40       27.27      8.19 o
   2  16   3     2734.59     2668.06     56.44 o
   3  16   3      156.68      142.04     15.06 o
   4  16   3       80.71       74.20      9.72 o
   5  16   3       67.89       59.73      7.75 o
   6  16   3       34.28       47.52      6.51 o
  -7  17   3        3.53       27.93      4.97 o
  -6  17   3        3.12       21.93      5.19 o
  -5  17   3      249.06      228.97     13.01 o
  -3  17   3      414.86      392.28     17.47 o
  -2  17   3      200.39      201.92     10.38 o
  -1  17   3      144.56      156.23     13.31 o
   0  17   3       28.16       32.24      9.21 o
   1  17   3        0.46        4.39      6.95 o
   2  17   3      746.37      753.06     26.54 o
   3  17   3        0.02       10.38     13.74 o
   4  17   3       14.27       14.62      7.16 o
   5  17   3       21.73       22.08     17.40 o
   6  17   3       74.66      122.16     10.16 o
  -7  18   3       19.51        5.63      6.51 o
  -6  18   3      351.47      335.55     14.69 o
  -4  18   3      507.66      545.59     33.04 o
  -3  18   3       64.19      106.51     11.11 o
  -2  18   3      387.97      390.90     19.45 o
  -1  18   3       12.68       31.07      8.77 o
   0  18   3      438.40      437.24     19.96 o
   1  18   3     1816.30     1775.81     42.99 o
   2  18   3      525.92      539.01     22.81 o
   3  18   3      246.76      247.10     23.61 o
   4  18   3      168.78      198.92     15.35 o
   5  18   3      292.77      298.34     18.64 o
   6  18   3      358.72      335.26     20.25 o
  -6  19   3       43.61       52.34      6.14 o
  -5  19   3       34.29       39.62      7.02 o
  -4  19   3     1006.70      916.23     45.25 o
  -3  19   3     2254.73     2225.85     52.78 o
  -2  19   3        5.66       14.18      6.29 o
  -1  19   3     1167.48     1114.86     32.61 o
   0  19   3      853.87      800.73     27.05 o
   1  19   3     4662.29     4434.08     82.39 o
   2  19   3       67.13       86.92     12.28 o
   3  19   3      103.29      103.88     19.37 o
   4  19   3      223.17      226.99     17.11 o
   5  19   3      375.45      350.76     20.47 o
   6  19   3       14.55       44.52      6.14 o
  -4  20   3        9.50        3.66      5.92 o
  -3  20   3      125.69      158.86     12.35 o
  -2  20   3        9.66       16.45      6.80 o
  -1  20   3       60.50      100.59     10.53 o
   0  20   3       55.17       77.13     11.04 o
   1  20   3      349.50      398.86     19.30 o
   2  20   3       70.55       73.91     11.70 o
   3  20   3        0.50       13.82      6.14 o
   4  20   3       38.88       45.11     11.26 o
   5  20   3       14.37       20.40      8.26 o
   6  20   3       77.95       72.08      8.19 o
  -4  21   3        0.00        6.51      4.24 o
  -3  21   3     1855.35     1841.31     47.66 o
  -2  21   3       95.32      107.10     11.04 o
  -1  21   3      583.65      596.54     23.69 o
   0  21   3      291.56      271.81     16.52 o
   1  21   3      978.46     1010.03     31.80 o
   2  21   3       65.29       82.97     11.55 o
   3  21   3      235.11      254.55     16.59 o
   4  21   3      270.03      255.50     26.61 o
   5  21   3      129.84      139.92     13.74 o
  -4  22   3       72.89       59.14     21.79 o
  -3  22   3        7.14       19.96      5.63 o
  -2  22   3       35.67       53.66      9.94 o
  -1  22   3       14.50       21.79      6.80 o
   0  22   3       43.63       62.14      8.85 o
   1  22   3      353.77      346.52     18.20 o
   2  22   3        1.82        7.68      4.82 o
   3  22   3       14.10       27.78      7.24 o
   4  22   3       24.48       44.38     19.01 o
   5  22   3       33.25       53.37     11.77 o
  -4  23   3       21.15        5.63     17.47 o
  -3  23   3       33.85       31.14     17.91 o
  -2  23   3      158.77      160.47     11.55 o
  -1  23   3      587.11      570.81     23.69 o
   0  23   3        9.44       12.72      6.36 o
   1  23   3       57.10       88.38      9.21 o
   2  23   3       75.68      101.32     10.31 o
   3  23   3      254.05      272.17     17.25 o
   4  23   3      118.33      104.25     11.55 o
   5  23   3        6.70       34.14     10.09 o
  -5  24   3       37.28       40.28     23.61 o
  -4  24   3      120.43      108.34     25.37 o
  -3  24   3       12.21        2.92     15.79 o
  -2  24   3      421.99      421.53     32.09 o
  -1  24   3       51.50       56.95      7.31 o
   0  24   3      249.53      258.57     15.79 o
   1  24   3       41.41       40.35      8.41 o
   2  24   3      516.16      534.04     23.54 o
   3  24   3       51.19       72.08     11.55 o
   4  24   3       29.75       39.33      6.58 o
   5  24   3        0.58       11.48     19.45 o
  -5  25   3       26.42        5.41     22.22 o
  -4  25   3       17.27        5.19     19.30 o
  -3  25   3      106.14      130.35     25.00 o
  -2  25   3      106.36      128.23     23.17 o
  -1  25   3      163.48      173.77     25.44 o
   0  25   3       12.15        0.29     13.74 o
   1  25   3      108.59      118.07     10.89 o
   2  25   3       22.62       28.51      7.53 o
   3  25   3      153.68      157.84     12.57 o
   4  25   3       60.52       65.65      6.95 o
  -4  26   3      176.72      152.43     30.70 o
  -3  26   3       15.59       22.52     20.10 o
  -2  26   3       21.17       30.34     18.20 o
  -1  26   3       33.07       36.63     17.47 o
   0  26   3      323.64      358.51     29.32 o
   1  26   3      354.52      352.95     18.13 o
   2  26   3       50.24       52.34      6.29 o
   3  26   3      281.19      282.92     16.45 o
   4  26   3      157.99      199.51     13.01 o
  -4  27   3        2.56        3.58     22.44 o
  -3  27   3       28.83       27.34     20.32 o
  -2  27   3      109.48      129.10     25.08 o
  -1  27   3        0.01       11.33     17.03 o
   0  27   3       25.36       21.27     16.16 o
   1  27   3       17.24       16.01     15.72 o
   2  27   3       86.57       84.36      6.51 o
   3  27   3       34.47       29.90      5.70 o
   4  27   3       46.66       70.18      6.58 o
  -4  28   3      136.47      122.67     29.97 o
  -3  28   3       22.94       39.77     24.86 o
  -2  28   3      184.62      215.81     27.63 o
  -1  28   3       10.32        7.31     17.84 o
   0  28   3       87.26      109.59     23.61 o
   1  28   3      132.88      152.28     27.56 o
   2  28   3       81.31      111.12     25.59 o
   3  28   3       93.77       98.40     26.17 o
   4  28   3      101.87       33.12      6.95 o
  -3  29   3      164.68      191.76     33.56 o
  -2  29   3       13.81        6.14     19.88 o
  -1  29   3       41.77       60.68     22.00 o
   0  29   3       11.95       40.06     20.84 o
   1  29   3       45.37       30.49     20.25 o
   2  29   3       16.01       28.66     21.42 o
   3  29   3       20.93       25.88     22.30 o
  -3  30   3       41.23       41.30     26.76 o
  -2  30   3      324.48      347.91     37.14 o
  -1  30   3       96.24      118.65     28.66 o
   0  30   3      191.77      244.61     33.63 o
   1  30   3       15.79        1.24     22.15 o
   2  30   3      232.11      270.49     33.19 o
  -2  31   3        1.24        0.58     22.74 o
  -1  31   3      331.14      392.65     39.11 o
   0  31   3       24.85       15.72     23.32 o
   1  31   3      105.02       93.50     27.41 o
   2  31   3      110.09      156.59     31.36 o
  -2  32   3       54.24       58.27     26.46 o
  -1  32   3       15.54       15.79     24.20 o
   0  32   3        7.43        6.36     23.25 o
   1  32   3        9.04        1.10     23.10 o
   0  33   3        4.30        3.07     22.37 o
  -7   0   4       13.63       75.59     17.33 o
  -6   0   4       69.00      111.41     20.03 o
  -5   0   4      492.60      524.97     36.11 o
  -4   0   4      118.02      155.28     19.81 o
  -3   0   4       78.57      118.58     16.01 o
  -2   0   4      623.72     1358.74     49.86 o
  -1   0   4    22991.24    24708.82    543.03 o
   0   0   4       32.85       25.37      4.90 o
   1   0   4     5949.76     5752.97     88.46 o
   2   0   4     2638.33     2740.36     63.97 o
   3   0   4     1613.59     1568.55     56.07 o
   4   0   4     2506.58     2127.30     72.16 o
   5   0   4      535.56      490.10     29.17 o
   6   0   4      433.68      389.07     26.24 o
   7   0   4      779.24      514.96     31.36 o
  -7   1   4      286.70      276.92     19.96 o
  -6   1   4       51.68       63.38     11.77 o
  -5   1   4       63.15      117.48     12.65 o
  -4   1   4       72.70      113.46     13.09 o
  -3   1   4       91.23       98.99     10.89 o
  -2   1   4    13225.58    13887.36    224.73 o
  -1   1   4       90.42      351.20     24.49 o
   0   1   4        1.75        6.65      3.29 o
   1   1   4      563.85      638.07     13.38 o
   2   1   4       82.40      115.95      8.70 o
   3   1   4      389.69      462.10     15.06 o
   4   1   4      128.64      165.22     15.57 o
   5   1   4      156.27      174.43     14.33 o
   6   1   4       75.99       82.02      8.48 o
  -7   2   4      386.53      425.04     25.44 o
  -6   2   4       24.54       40.50      9.21 o
  -5   2   4      346.17      412.39     22.37 o
  -4   2   4      593.24      605.02     25.51 o
  -3   2   4      253.48      239.06     14.91 o
  -1   2   4      577.62      524.68     14.11 o
   0   2   4        2.40        5.85      4.39 o
   1   2   4     1611.15     1464.45     20.54 o
   2   2   4        0.02        8.77      7.09 o
   3   2   4     1736.27     1684.72     31.87 o
   4   2   4       24.44       73.03      8.55 o
   5   2   4        1.50       30.92      4.46 o
   7   2   4       32.89        8.33      3.87 o
  -7   3   4      441.52      446.38     26.03 o
  -6   3   4      131.77      167.05     14.99 o
  -5   3   4      511.48      533.09     25.51 o
  -4   3   4      301.09      300.61     18.13 o
  -3   3   4       99.82      143.21     12.06 o
  -2   3   4     4109.54     4329.61     81.66 o
  -1   3   4      549.77      545.88     14.47 o
   0   3   4        0.40        3.44      4.82 o
   1   3   4      613.84      705.91     16.08 o
   2   3   4      367.12      328.24     18.79 o
   3   3   4      188.71      203.60     13.52 o
   4   3   4      825.88      811.11     27.20 o
   5   3   4       60.71       72.23      4.90 o
   6   3   4      268.06      211.86     12.43 o
   7   3   4        1.89       15.86      5.34 o
  -7   4   4       27.83      108.05     12.87 o
  -6   4   4      343.26      386.87     23.03 o
  -5   4   4       62.03      108.27     12.94 o
  -4   4   4      174.16      235.25     16.16 o
  -3   4   4     1076.52     1088.25     32.53 o
  -2   4   4       71.76      233.35     13.96 o
  -1   4   4       47.00      100.52      7.68 o
   0   4   4      199.31      239.13      9.58 o
   1   4   4     1276.83     1336.52     24.12 o
   2   4   4      731.47      829.38     30.27 o
   3   4   4       16.11       46.28      6.36 o
   4   4   4     1516.48     1494.13     31.36 o
   5   4   4      140.79      131.30     11.55 o
   6   4   4       38.31       54.98      5.12 o
   7   4   4       95.78       51.76      4.53 o
  -7   5   4      360.29      385.12     23.76 o
  -6   5   4       17.07       46.13      9.72 o
  -5   5   4        5.79       24.27      9.07 o
  -4   5   4      789.07      792.10     29.61 o
  -3   5   4        1.93       17.84      6.14 o
  -2   5   4      894.71      841.74     25.95 o
  -1   5   4       98.36      110.97      7.53 o
   0   5   4     1578.51     1538.43     26.83 o
   1   5   4      310.85      412.10     11.99 o
   2   5   4      762.00      743.41     29.02 o
   3   5   4      945.11      874.34     21.49 o
   4   5   4     1042.45      997.89     24.49 o
   5   5   4      631.99      548.07     22.00 o
   6   5   4      106.39       85.83      5.56 o
   7   5   4       48.06       20.03      5.63 o
  -7   6   4      174.14      191.68     15.79 o
  -6   6   4       30.62       62.80     11.11 o
  -5   6   4        0.78        4.82      5.56 o
  -4   6   4        1.83       36.70     12.35 o
  -3   6   4      281.67      283.43     15.94 o
  -2   6   4       90.94      139.85     10.38 o
  -1   6   4      131.89      148.99      8.26 o
   0   6   4      291.17      378.61     11.77 o
   1   6   4        6.33        9.50      5.92 o
   2   6   4       39.22      127.64      8.41 o
   3   6   4       50.38      108.71      7.68 o
   4   6   4       54.62       70.55     10.09 o
   5   6   4      203.89      249.14     12.72 o
   6   6   4       30.68       34.21      3.66 o
  -7   7   4      167.44      166.53     13.89 o
  -6   7   4      387.48      403.18     23.10 o
  -5   7   4        2.66       11.99      6.21 o
  -4   7   4     1710.34     1757.75     47.81 o
  -3   7   4      485.50      467.95     20.10 o
  -2   7   4     1188.83     1138.11     31.00 o
  -1   7   4      377.74      378.69     12.35 o
   0   7   4     1973.26     1951.34     32.31 o
   1   7   4      569.32      633.24     15.50 o
   2   7   4     1608.68     1531.12     28.44 o
   3   7   4      134.39      175.45      9.14 o
   4   7   4       18.13       44.23      3.95 o
   6   7   4        0.04        4.68      4.31 o
  -7   8   4       13.46       55.27      7.82 o
  -6   8   4      444.74      428.98     23.76 o
  -5   8   4      175.51      204.26     15.43 o
  -4   8   4       22.03      116.38     18.35 o
  -3   8   4       22.03       22.08      6.29 o
  -2   8   4       89.64      134.59      9.65 o
  -1   8   4       42.29       71.50      5.78 o
   0   8   4      458.92      471.90     13.01 o
   1   8   4     3690.61     3655.35     52.86 o
   2   8   4      363.01      428.25     13.09 o
   3   8   4      502.87      493.02     15.57 o
   4   8   4       23.49       22.22      3.58 o
   5   8   4      112.60      130.35     11.62 o
   6   8   4       27.06      109.37     12.79 o
  -7   9   4      168.29      161.05     12.94 o
  -6   9   4       39.40       52.20      9.28 o
  -5   9   4       62.93       86.26     11.04 o
  -4   9   4        2.44       12.65      5.34 o
  -3   9   4      161.32      193.58     13.01 o
  -2   9   4      253.16      299.59     14.26 o
  -1   9   4      237.00      229.62      9.65 o
   0   9   4     2664.83     2434.86     38.45 o
   1   9   4      979.33     1144.47     22.22 o
   2   9   4      389.12      363.85     11.84 o
   3   9   4        2.59       22.59      8.55 o
   4   9   4      247.17      277.14     16.89 o
   5   9   4       31.77       40.57      8.99 o
   6   9   4      417.73      387.97     27.41 o
  -7  10   4       43.97       58.05      6.29 o
  -6  10   4       47.32       63.82     10.53 o
  -5  10   4       53.62       58.48     10.31 o
  -4  10   4      485.13      456.54     21.64 o
  -3  10   4      593.99      647.79     24.05 o
  -2  10   4      189.71      212.37     11.70 o
  -1  10   4      353.68      320.64     11.19 o
   0  10   4       38.28       63.53      9.80 o
   1  10   4      230.62      250.75      8.63 o
   2  10   4      380.05      416.85     18.57 o
   3  10   4     1359.31     1226.64     34.73 o
   4  10   4      532.24      469.85     21.35 o
   5  10   4       13.76       37.36      9.72 o
   6  10   4        0.55       25.59      5.70 o
  -7  11   4        2.79       21.79      4.61 o
  -6  11   4        1.25       13.38      5.63 o
  -5  11   4        3.14        8.04      5.26 o
  -4  11   4      123.97      144.16     11.92 o
  -3  11   4      341.59      397.84     18.28 o
  -2  11   4       20.98       19.96      4.17 o
  -1  11   4     1416.41     1327.96     25.73 o
   0  11   4       82.59       72.52      3.80 o
   1  11   4       48.61       68.06     10.16 o
   2  11   4      342.54      350.91     17.69 o
   3  11   4        0.55        3.80     11.33 o
   4  11   4       82.24      117.92     12.14 o
   5  11   4       81.65       72.23      9.21 o
   6  11   4       25.33      161.86     15.50 o
  -7  12   4       32.76       38.01      6.65 o
  -6  12   4       75.37       80.49      8.19 o
  -5  12   4      304.02      310.99     18.20 o
  -4  12   4      308.33      306.53     17.25 o
  -3  12   4      942.54      918.65     29.53 o
  -2  12   4      461.34      438.78     14.47 o
  -1  12   4      443.46      414.80     12.43 o
   0  12   4        2.11       10.23      9.14 o
   1  12   4      219.97      220.34     14.55 o
   2  12   4        0.00        1.02      6.80 o
   3  12   4      215.80      241.98     17.25 o
   4  12   4      259.80      236.57     16.16 o
   5  12   4      156.34      150.60     13.09 o
   6  12   4      528.01      480.60     33.12 o
  -7  13   4      138.20      146.65      7.82 o
  -6  13   4      125.04      119.60     10.45 o
  -5  13   4        7.94       20.40      4.97 o
  -4  13   4       34.40       42.77      7.68 o
  -3  13   4        9.97       15.94      5.12 o
  -2  13   4       57.60       62.07      5.34 o
  -1  13   4       19.45       16.01      7.97 o
   0  13   4       91.31      122.16     12.28 o
   1  13   4      195.80      187.44     14.33 o
   2  13   4      654.80      599.69     23.32 o
   3  13   4      908.42      789.47     37.06 o
   4  13   4      168.39      138.75     13.89 o
   5  13   4       71.70      107.76     11.92 o
   6  13   4       22.75       30.85      6.80 o
  -7  14   4       44.81       92.04      5.19 o
  -6  14   4        8.69       26.24      5.12 o
  -5  14   4      362.90      341.40     18.42 o
  -4  14   4       15.12       19.23      4.97 o
  -3  14   4      190.85      166.32     10.60 o
  -2  14   4       83.89      102.57     12.57 o
  -1  14   4      351.16      372.55     18.57 o
   0  14   4      122.65      145.55     13.31 o
   1  14   4       22.74       20.84      8.99 o
   2  14   4       53.54       60.31     11.19 o
   3  14   4      117.22      119.24     18.93 o
   4  14   4      103.65      125.08     15.35 o
   5  14   4      328.06      311.72     19.30 o
   6  14   4       30.55       49.05      7.09 o
  -7  15   4      127.01      135.17      5.78 o
  -6  15   4       49.85       55.27      5.48 o
  -5  15   4       35.65       46.79      5.92 o
  -4  15   4       19.54       38.60      4.82 o
  -3  15   4      327.32      281.02     24.20 o
  -2  15   4      128.91      138.75     13.09 o
  -1  15   4       69.27       71.13     11.11 o
   0  15   4      284.40      278.53     16.59 o
   1  15   4        0.87        6.73      5.56 o
   2  15   4      276.71      250.53     16.89 o
   3  15   4       87.18       96.65     13.60 o
   4  15   4       83.30       54.54     12.65 o
   5  15   4       38.16       58.34     12.43 o
   6  15   4       21.49       25.37      7.90 o
  -7  16   4       94.39       64.04      7.31 o
  -6  16   4       32.11       61.34      6.07 o
  -5  16   4      281.55      288.47     14.33 o
  -4  16   4        8.68       36.26     10.89 o
  -3  16   4      217.91      212.23     15.79 o
  -2  16   4      302.45      304.48     17.98 o
  -1  16   4       68.10       75.74     11.92 o
   0  16   4       39.12       44.38     10.45 o
   1  16   4       84.33      101.18     12.87 o
   2  16   4       38.61       40.35     10.02 o
   3  16   4       27.04       24.56      9.43 o
   4  16   4        0.12        8.26      9.87 o
   5  16   4       16.74       18.13      8.04 o
   6  16   4      118.86      107.39      9.36 o
  -6  17   4        7.91       19.08      6.58 o
  -5  17   4      672.61      574.10     37.21 o
  -4  17   4       20.10       28.66      8.92 o
  -3  17   4      303.71      268.01     17.33 o
  -2  17   4       11.35       16.16      8.55 o
  -1  17   4       42.17       56.07     10.75 o
   0  17   4      312.97      302.29     17.55 o
   1  17   4     1499.77     1444.13     39.11 o
   2  17   4      176.29      182.33     14.84 o
   3  17   4        1.09        8.70      6.95 o
   4  17   4      293.09      318.23     29.10 o
   5  17   4        0.18        7.82      7.90 o
  -6  18   4        0.13        6.51      6.07 o
  -5  18   4      190.74      158.64     16.96 o
  -4  18   4     1150.30     1020.77     50.74 o
  -3  18   4       44.33       40.94      9.65 o
  -2  18   4       12.53       26.61      7.90 o
  -1  18   4        0.05        5.85      7.16 o
   0  18   4     1101.60     1081.89     33.41 o
   1  18   4      311.05      324.37     18.93 o
   2  18   4       60.28       88.90     12.72 o
   3  18   4       90.98      106.08     12.65 o
   4  18   4       37.25       37.72     18.13 o
   5  18   4       29.07       51.17     13.45 o
  -6  19   4        0.05       15.28      6.07 o
  -5  19   4        0.88        4.68      5.26 o
  -4  19   4        3.98       26.90      7.82 o
  -3  19   4       42.39       56.95     11.19 o
  -2  19   4      210.65      196.14     15.64 o
  -1  19   4      368.76      376.06     19.59 o
   0  19   4       66.99       83.12     12.28 o
   1  19   4      416.46      432.79     21.42 o
   2  19   4     1040.47     1024.06     33.85 o
   3  19   4       35.42       48.18     11.55 o
   4  19   4      146.86      157.91     25.22 o
   5  19   4      153.65      160.25     17.76 o
  -6  20   4       65.82       68.79      6.58 o
  -5  20   4      100.29       85.39      9.65 o
  -4  20   4       23.19       24.93      7.31 o
  -3  20   4      288.54      285.77     18.06 o
  -2  20   4      257.64      250.97     16.30 o
  -1  20   4      430.83      449.31     21.79 o
   0  20   4      311.23      325.69     18.93 o
   1  20   4      201.45      204.70     15.28 o
   2  20   4        7.01       18.57      6.95 o
   3  20   4      134.29      126.98     12.94 o
   4  20   4      150.51      156.59     15.13 o
   5  20   4       27.24       63.09     22.37 o
  -5  21   4        9.53       23.10      5.41 o
  -4  21   4      140.65      134.37     12.50 o
  -3  21   4       10.62       21.05      6.43 o
  -2  21   4      246.15      247.83     16.23 o
  -1  21   4       26.61       46.20      9.87 o
   0  21   4        3.87       17.18      7.31 o
   1  21   4      110.19      111.27     11.99 o
   2  21   4        0.84       10.31      7.31 o
   3  21   4       13.18       25.88      8.33 o
   4  21   4       10.31       14.77      7.68 o
   5  21   4        0.34       14.04     20.69 o
  -5  22   4       35.57       59.00     24.86 o
  -4  22   4       17.51       13.16     18.42 o
  -3  22   4        0.74        3.95      5.70 o
  -2  22   4       98.66       88.38     10.09 o
  -1  22   4      134.02      135.98     12.43 o
   0  22   4       24.11       56.58      8.63 o
   1  22   4      191.88      215.73     16.08 o
   2  22   4      137.85      149.21     13.38 o
   3  22   4       81.44       90.80     13.82 o
   4  22   4      388.88      387.75     22.37 o
   5  22   4       11.58       47.96      7.02 o
  -5  23   4       10.36        6.95     23.83 o
  -4  23   4       15.91        6.43     17.98 o
  -3  23   4        7.74        3.80      4.75 o
  -2  23   4      130.12      118.72     11.55 o
  -1  23   4        0.27        9.58      5.63 o
   0  23   4        0.03        8.55      5.34 o
   1  23   4       11.29        0.66     16.01 o
   2  23   4       43.03       44.59     10.16 o
   3  23   4        9.25       10.45      7.24 o
   4  23   4       40.84       48.18      7.38 o
   5  23   4        1.77       13.52      6.73 o
  -5  24   4       45.28       47.59     25.59 o
  -4  24   4       19.96       25.29     21.86 o
  -3  24   4       57.54       57.31      6.80 o
  -2  24   4       18.92       24.20      6.36 o
  -1  24   4      142.57      135.46     12.65 o
   0  24   4       12.97       10.82      5.63 o
   1  24   4       24.93       42.69      9.80 o
   2  24   4       87.18       90.58     10.82 o
   3  24   4        0.14       18.86      6.43 o
   4  24   4      141.94      146.72     12.50 o
  -4  25   4       70.64       47.59     24.42 o
  -3  25   4       17.50       19.08     18.42 o
  -2  25   4        2.90        8.19      5.56 o
  -1  25   4       38.78       36.41      7.68 o
   0  25   4       83.96       66.45      8.55 o
   1  25   4        0.23        6.95      6.51 o
   2  25   4       74.29       83.19      9.28 o
   3  25   4      141.57      164.05     13.31 o
   4  25   4      102.13       98.84      8.41 o
  -4  26   4        0.96        1.17     22.44 o
  -3  26   4        6.24       12.79     20.76 o
  -2  26   4        4.82        3.07     17.40 o
  -1  26   4       36.52       42.04      5.92 o
   0  26   4        2.30       18.42      5.56 o
   1  26   4        4.00       30.12      6.87 o
   2  26   4       63.01       78.22      8.63 o
   3  26   4        0.91       24.20      5.56 o
   4  26   4      201.16      199.14     13.82 o
  -4  27   4        2.00        2.70     22.44 o
  -3  27   4       43.13       35.02     22.44 o
  -2  27   4      102.24       77.71     24.56 o
  -1  27   4      121.63      106.95     24.93 o
   0  27   4       51.21       48.91      5.78 o
   1  27   4        0.17       10.75      5.12 o
   2  27   4      475.47      493.24     23.47 o
   3  27   4        2.32        9.80      6.14 o
   4  27   4       58.82       72.81      7.09 o
  -3  28   4        6.22       12.21     19.74 o
  -2  28   4       96.30      118.94     26.98 o
  -1  28   4       12.21        7.24     19.08 o
   0  28   4      157.69      197.02     31.14 o
   1  28   4       64.12       74.42     25.37 o
   2  28   4       18.63       42.18     23.03 o
   3  28   4       30.26       33.99      6.43 o
  -3  29   4       26.09       44.38     24.56 o
  -2  29   4       70.74       54.98     24.71 o
  -1  29   4       66.61       63.97     24.64 o
   0  29   4      420.01      486.44     38.67 o
   1  29   4        0.09        0.80     19.81 o
   2  29   4        3.28        2.12     20.76 o
  -2  30   4       29.01       40.72     24.56 o
  -1  30   4      196.20      250.68     33.19 o
   0  30   4        0.28       14.77     20.76 o
   1  30   4      247.35      271.29     33.63 o
  -1  31   4        3.95       23.39     22.30 o
   0  31   4       20.50       40.21     23.32 o
   1  31   4       67.43       58.56     25.15 o
  -7   1   5        5.67       30.41      7.31 o
  -6   1   5       29.91       63.75     11.11 o
  -5   1   5       53.94       74.20     11.40 o
  -4   1   5      112.13      116.16     13.01 o
  -3   1   5       67.13       84.80     11.62 o
  -2   1   5       15.83       39.40      8.26 o
  -1   1   5     1150.11     1123.41     18.20 o
   0   1   5        0.04        5.63      3.07 o
   1   1   5      162.29      181.45      6.95 o
   2   1   5      183.57      178.82      7.53 o
   3   1   5      636.80      714.53     30.05 o
   4   1   5       57.66      111.05     12.57 o
   5   1   5       17.98       23.47      5.26 o
   6   1   5      170.48      146.36     10.16 o
  -7   2   5      173.30      193.58     16.23 o
  -6   2   5      201.25      195.63     15.57 o
  -5   2   5      292.78      288.62     18.28 o
  -4   2   5       71.22      115.00     13.82 o
  -3   2   5       69.57       72.01     11.26 o
  -2   2   5     1111.39     1085.18     31.95 o
  -1   2   5     1113.93     1133.58     18.20 o
   0   2   5      114.77      111.71      7.16 o
   1   2   5      420.71      424.30     10.02 o
   2   2   5      391.40      434.91     13.82 o
   3   2   5      897.35      913.89     34.73 o
   4   2   5       83.82      115.29     13.09 o
   5   2   5        2.86       19.15      4.68 o
   6   2   5      176.44      203.31     11.26 o
  -7   3   5      127.31      123.99     12.21 o
  -6   3   5      183.22      156.88     13.67 o
  -5   3   5      109.12      138.46     12.43 o
  -4   3   5       50.35       55.27     10.82 o
  -3   3   5        9.24       13.74      8.11 o
  -2   3   5       87.53      145.55     12.14 o
  -1   3   5      315.37      347.11     12.06 o
   0   3   5        0.05       11.70      3.87 o
   1   3   5       36.79       56.36      7.68 o
   2   3   5      282.61      297.91     11.62 o
   3   3   5      650.96      701.16     31.65 o
   4   3   5      111.48       97.38     10.60 o
   5   3   5      102.29      104.10      7.82 o
   6   3   5      294.90      262.96     14.04 o
  -7   4   5        0.22       15.94      5.34 o
  -6   4   5        5.18       21.49      7.53 o
  -5   4   5       22.16       37.87      8.19 o
  -4   4   5       93.31       99.94     11.04 o
  -3   4   5      124.04      111.85     11.33 o
  -2   4   5      322.91      336.87     16.74 o
  -1   4   5       49.65       75.08      6.65 o
   0   4   5        3.48       17.69      4.75 o
   1   4   5      165.52      194.61      9.28 o
   2   4   5      632.81      567.01     16.23 o
   3   4   5       30.66       48.47     12.57 o
   4   4   5        2.71       17.69      5.19 o
   5   4   5        0.94       14.62      4.17 o
   6   4   5      144.33      115.29      8.04 o
  -7   5   5       97.18       93.06      9.87 o
  -6   5   5        4.87        7.16      4.97 o
  -5   5   5       36.20       91.02     10.60 o
  -4   5   5        3.81       12.57      5.34 o
  -3   5   5        1.16        6.21      4.61 o
  -2   5   5        8.95       18.93      6.51 o
  -1   5   5        2.89       13.96      4.39 o
   0   5   5       67.84      100.67      7.09 o
   1   5   5      163.52      170.34      8.70 o
   2   5   5        1.00        9.65      7.31 o
   3   5   5      590.92      563.94     29.10 o
   4   5   5       49.17       80.05      8.92 o
   5   5   5        1.54       29.32      4.53 o
   6   5   5      109.28      158.20     15.43 o
  -7   6   5      140.75      184.23     14.99 o
  -6   6   5        0.07        6.80      5.92 o
  -5   6   5      956.49      882.82     34.07 o
  -4   6   5       55.27       81.00      9.80 o
  -3   6   5      220.86      213.76     13.82 o
  -2   6   5       45.96       51.76      8.19 o
  -1   6   5      161.10      155.50      8.85 o
   0   6   5       44.24       44.67      5.26 o
   1   6   5      690.31      721.55     17.84 o
   2   6   5      321.71      284.09     11.48 o
   3   6   5      125.02      182.76     11.55 o
   4   6   5      636.81      661.53     20.62 o
   5   6   5      261.01      235.33     21.57 o
   6   6   5      268.96      238.10     20.54 o
  -7   7   5        0.65       11.70      5.48 o
  -6   7   5       91.67       97.45     11.92 o
  -5   7   5      236.15      282.26     17.84 o
  -4   7   5      243.46      243.51     15.86 o
  -3   7   5      206.33      198.04     13.23 o
  -2   7   5        3.14        7.68      4.24 o
  -1   7   5      686.38      627.98     17.03 o
   0   7   5      275.63      303.39     11.40 o
   1   7   5       10.25       23.25      7.90 o
   2   7   5      296.97      283.72     11.48 o
   3   7   5      252.14      263.77     11.48 o
   4   7   5      288.73      305.29     18.42 o
   5   7   5       81.70       84.44     13.38 o
   6   7   5      108.36      106.81     12.06 o
  -7   8   5       12.76       25.37      4.61 o
  -6   8   5        1.71       19.81      6.07 o
  -5   8   5        0.32        8.92      4.75 o
  -4   8   5       13.54       33.56      7.90 o
  -3   8   5      242.39      230.36     14.26 o
  -2   8   5      248.66      257.04     11.62 o
  -1   8   5       35.93       36.55      8.41 o
   0   8   5       26.94       69.52      5.63 o
   1   8   5      620.16      625.86     16.67 o
   2   8   5       14.41       20.40      8.04 o
   3   8   5       65.13       84.66     11.99 o
   4   8   5      245.73      219.32     17.18 o
   5   8   5      128.07      121.87     15.06 o
   6   8   5       40.61       51.69     11.48 o
  -7   9   5        4.61       26.03      4.97 o
  -6   9   5       60.82       74.06     11.04 o
  -5   9   5       25.09       40.65      8.19 o
  -4   9   5       37.14       38.60      7.90 o
  -3   9   5      199.66      215.88     13.60 o
  -2   9   5       11.48       41.60      5.26 o
  -1   9   5      624.19      562.84     16.30 o
   0   9   5      696.83      649.62     16.96 o
   1   9   5     1370.65     1245.57     33.04 o
   2   9   5      303.42      312.89     17.11 o
   3   9   5      551.78      525.04     22.59 o
   4   9   5       46.86       47.66     13.38 o
   5   9   5       19.63       22.15     10.23 o
   6   9   5       39.26       39.18     10.02 o
  -7  10   5       31.45       49.05      5.12 o
  -6  10   5       55.17       51.32      9.14 o
  -5  10   5       27.75       31.73      7.02 o
  -4  10   5        1.01        9.43      5.04 o
  -3  10   5       54.28       72.30      8.19 o
  -2  10   5     1354.65     1228.10     26.83 o
  -1  10   5       69.13       85.90      6.14 o
   0  10   5      309.92      339.58     17.69 o
   1  10   5      109.39      149.06     13.38 o
   2  10   5        0.01        6.14     10.60 o
   3  10   5      274.53      267.64     17.33 o
   4  10   5       39.43       36.92     12.87 o
   5  10   5        0.11       22.15      9.80 o
   6  10   5        9.08       56.29     12.21 o
  -7  11   5        8.58       52.34      6.80 o
  -6  11   5      356.47      329.41     19.88 o
  -5  11   5      184.65      174.36     13.23 o
  -4  11   5      124.88      115.29     10.23 o
  -3  11   5      252.03      262.38     14.91 o
  -2  11   5      691.58      700.79     19.37 o
  -1  11   5      241.86      251.41     16.30 o
   0  11   5      634.50      613.79     23.39 o
   1  11   5      772.88      739.54     25.88 o
   2  11   5      144.20      158.27     13.89 o
   3  11   5       26.51       50.88     10.38 o
   4  11   5        0.84        1.90     11.92 o
   5  11   5       97.47      122.82     16.59 o
   6  11   5       78.69       82.83     12.14 o
  -7  12   5       25.95       84.36      7.60 o
  -6  12   5       81.72       85.02      7.82 o
  -5  12   5        7.92       27.49      6.43 o
  -4  12   5       96.91       86.92      8.63 o
  -3  12   5      133.61      152.86     10.60 o
  -2  12   5     1803.44     1703.29     42.47 o
  -1  12   5       66.14       97.38     12.57 o
   0  12   5        4.82       18.28      8.55 o
   1  12   5       80.96      105.13     12.94 o
   2  12   5      740.39      704.74     26.24 o
   3  12   5      438.03      406.32     20.47 o
   4  12   5      230.56      232.18     25.00 o
   5  12   5        8.44       21.13     12.28 o
   6  12   5       19.91       48.40      7.16 o
  -7  13   5       18.28       97.74      7.90 o
  -6  13   5       76.80       80.42      6.80 o
  -5  13   5       18.48       69.96      8.55 o
  -4  13   5      319.10      294.47     16.45 o
  -3  13   5        0.34        0.95      6.43 o
  -2  13   5      250.99      301.05     18.20 o
  -1  13   5       49.58       60.53     11.26 o
   0  13   5       90.55      118.07     13.74 o
   1  13   5      227.56      224.58     16.38 o
   2  13   5       68.35       79.90     12.28 o
   3  13   5      401.72      410.34     21.57 o
   4  13   5       56.43       69.96     17.98 o
   5  13   5       92.64       89.48     16.38 o
  -7  14   5        0.41       73.62      7.82 o
  -6  14   5       31.52       50.52      5.12 o
  -5  14   5     1089.48      953.30     34.58 o
  -4  14   5       26.89       44.81     14.62 o
  -3  14   5       68.51       63.02     11.70 o
  -2  14   5      855.53      816.22     28.73 o
  -1  14   5      408.33      418.46     20.69 o
   0  14   5      196.98      174.80     15.28 o
   1  14   5      321.88      358.29     19.45 o
   2  14   5      860.54      852.05     29.83 o
   3  14   5      287.07      254.92     17.76 o
   4  14   5      216.96      229.04     17.25 o
   5  14   5       25.20       10.89     12.35 o
   6  14   5      333.39      346.67     32.17 o
  -6  15   5       93.61       68.06      9.72 o
  -5  15   5      146.38      180.57     19.01 o
  -4  15   5        1.36       16.45      8.11 o
  -3  15   5       15.10       41.60     10.82 o
  -2  15   5        3.07       19.88      8.33 o
  -1  15   5       16.73       25.59      9.72 o
   0  15   5      109.57      134.66     15.06 o
   1  15   5       19.87       38.09     10.31 o
   2  15   5        5.59        7.24      7.31 o
   3  15   5        0.09       11.77      5.92 o
   4  15   5        9.11       26.76     10.09 o
   5  15   5       75.99       77.86     23.10 o
  -6  16   5        0.95        8.11      5.92 o
  -5  16   5        7.45       24.64      7.97 o
  -4  16   5       86.90       96.57     14.04 o
  -3  16   5      625.35      555.24     24.78 o
  -2  16   5      186.39      170.34     14.69 o
  -1  16   5       24.98       24.93      9.21 o
   0  16   5      485.78      501.87     23.32 o
   1  16   5     1098.16     1131.38     35.24 o
   2  16   5       75.35       94.60     13.82 o
   3  16   5       33.74       24.27      8.19 o
   4  16   5      237.46      237.37     18.35 o
   5  16   5       12.06       15.35     16.89 o
  -6  17   5       14.86       18.35      6.43 o
  -5  17   5       17.71       25.73      9.43 o
  -4  17   5      240.32      255.28     18.20 o
  -3  17   5        2.36       11.92      8.19 o
  -2  17   5       20.75       21.49      7.97 o
  -1  17   5       76.74       80.93     13.09 o
   0  17   5      448.14      502.60     23.54 o
   1  17   5      683.69      688.36     27.78 o
   2  17   5        0.01       18.86      8.77 o
   3  17   5        9.85       26.03     11.26 o
   4  17   5       67.87       86.92     14.40 o
   5  17   5        1.33        8.19      6.87 o
  -6  18   5       12.15       13.60      6.36 o
  -5  18   5       57.72       49.27     10.97 o
  -4  18   5      956.62      839.25     47.30 o
  -3  18   5      207.46      208.50     16.16 o
  -2  18   5      199.45      201.48     15.72 o
  -1  18   5        2.23       18.35      7.60 o
   0  18   5     3933.90     3838.78     78.15 o
   1  18   5     1180.03     1181.39     37.21 o
   2  18   5      110.29      125.74     15.86 o
   3  18   5        7.85       18.20      8.63 o
   4  18   5      416.42      428.69     23.61 o
   5  18   5      258.62      286.65     20.32 o
  -6  19   5       29.14       25.59      6.51 o
  -5  19   5      497.11      410.34     29.61 o
  -4  19   5      323.31      328.39     26.98 o
  -3  19   5      196.15      183.35     15.94 o
  -2  19   5      296.96      319.91     19.23 o
  -1  19   5      579.16      572.34     25.37 o
   0  19   5      436.28      506.26     24.20 o
   1  19   5      625.86      646.03     27.34 o
   2  19   5        3.91        7.24      6.95 o
   3  19   5      270.69      295.79     19.37 o
   4  19   5        0.93       16.59      7.38 o
   5  19   5      135.73      153.81     13.45 o
  -6  20   5        1.21       12.35      6.58 o
  -5  20   5      105.40      101.47      8.99 o
  -4  20   5       29.12       19.08     20.40 o
  -3  20   5       32.70       44.08     10.31 o
  -2  20   5        2.06       18.79      8.04 o
  -1  20   5       78.30       86.41     13.31 o
   0  20   5        0.80        2.19      5.99 o
   1  20   5       43.11       47.88     10.75 o
   2  20   5        3.66        8.77      6.87 o
   3  20   5        1.04       23.17      8.92 o
   4  20   5       23.57       22.08      8.70 o
  -5  21   5       48.65       36.55      6.29 o
  -4  21   5      800.48      693.70     40.65 o
  -3  21   5      195.86      186.93     15.35 o
  -2  21   5      201.20      214.42     16.30 o
  -1  21   5      314.13      317.72     19.45 o
   0  21   5       12.11       32.17      9.28 o
   1  21   5       60.61       66.53     12.21 o
   2  21   5      109.17      125.81     12.94 o
   3  21   5      512.61      492.00     25.51 o
   4  21   5        4.16       25.29      8.70 o
  -5  22   5        4.51       13.01      5.92 o
  -4  22   5      255.55      216.17     14.40 o
  -3  22   5      104.81       88.38     10.31 o
  -2  22   5        1.62        4.17      5.41 o
  -1  22   5       21.10       34.21      9.07 o
   0  22   5      665.20      624.25     27.20 o
   1  22   5      111.29      104.47     12.43 o
   2  22   5       24.90       32.09      7.90 o
   3  22   5        1.71       21.20      8.11 o
   4  22   5      127.36      119.60     12.50 o
  -5  23   5       20.24       19.15      6.29 o
  -4  23   5       49.86       40.79      6.29 o
  -3  23   5      201.62      200.75     14.99 o
  -2  23   5       62.83       72.96      9.65 o
  -1  23   5       93.56      105.13     12.21 o
   0  23   5       35.00       41.96      9.87 o
   1  23   5      296.33      310.55     19.67 o
   2  23   5       25.72       36.33      9.36 o
   3  23   5      268.99      262.23     18.93 o
   4  23   5        1.90        3.73      6.65 o
  -4  24   5        1.43        8.04      5.99 o
  -3  24   5       82.47       57.31      6.14 o
  -2  24   5      154.39      151.55     13.38 o
  -1  24   5       50.21       44.01     10.02 o
   0  24   5       85.04       85.90     13.74 o
   1  24   5      161.68      166.10     15.21 o
   2  24   5       77.65      107.68     11.77 o
   3  24   5        1.66        8.92     20.32 o
   4  24   5        7.96       23.10      6.87 o
  -4  25   5       45.47       22.08     22.88 o
  -3  25   5        2.55        7.24     19.81 o
  -2  25   5       54.72       66.09      7.31 o
  -1  25   5        2.43        1.83      5.85 o
   0  25   5        0.13       13.96      6.29 o
   1  25   5        1.13        8.85      6.29 o
   2  25   5        1.05       17.11      7.09 o
   3  25   5      179.42      196.14     13.74 o
  -3  26   5       17.21        5.34     19.23 o
  -2  26   5       85.82       91.46      8.33 o
  -1  26   5      257.70      237.30     15.86 o
   0  26   5      478.95      509.55     24.64 o
   1  26   5       51.36       47.15      7.60 o
   2  26   5      336.58      387.39     21.42 o
   3  26   5        1.03        7.02      6.73 o
  -3  27   5        2.40        0.73     21.35 o
  -2  27   5        0.21        9.80     20.03 o
  -1  27   5        9.54        5.70     10.67 o
   0  27   5        1.44       18.06      5.99 o
   1  27   5       40.99       64.48      7.38 o
   2  27   5        3.97        7.82      6.36 o
   3  27   5       52.38       66.75      7.53 o
  -2  28   5       88.39      106.51     28.88 o
  -1  28   5       12.79        8.41     20.47 o
   0  28   5      143.49      168.58     11.04 o
   1  28   5        4.52        8.19      6.14 o
   2  28   5       88.04       62.80      7.75 o
  -1  29   5        0.91        7.46     19.23 o
   0  29   5       36.38       18.35     22.15 o
   1  29   5        4.56       11.99     19.23 o
   2  29   5        2.49        3.00      7.24 o
  -6   0   6      397.25      382.42     32.24 o
  -5   0   6       23.41       26.17      8.85 o
  -4   0   6      194.73      201.11     20.40 o
  -3   0   6     5567.41     4986.90    140.87 o
  -2   0   6     7579.98     7239.06    185.91 o
  -1   0   6      148.30      161.56     18.64 o
   0   0   6     2483.09     2300.85     74.93 o
   1   0   6     1545.59     1404.21     53.59 o
   2   0   6      852.72      740.63     36.26 o
   3   0   6      904.49      820.83     40.50 o
   4   0   6       23.59       55.63     11.70 o
   6   0   6      165.04      372.11     18.13 o
  -6   1   6        5.01       55.49      9.72 o
  -5   1   6        9.64       23.54      5.78 o
  -4   1   6       43.79       70.25     10.45 o
  -3   1   6      702.70     1115.30     35.97 o
  -2   1   6     2091.91     2469.65     42.11 o
  -1   1   6       12.00       34.65      5.92 o
   1   1   6       85.29      133.42     15.72 o
   2   1   6       11.23       79.76     11.04 o
   3   1   6      422.07      543.83     22.30 o
   4   1   6      114.68      118.65      9.65 o
   6   1   6      246.50      438.20     14.55 o
  -6   2   6      151.42      154.18     13.60 o
  -5   2   6        4.14       39.40      7.68 o
  -4   2   6      137.83      141.61     12.14 o
  -3   2   6       21.52      151.77     13.01 o
  -2   2   6      437.28      607.65     24.27 o
  -1   2   6       50.65       52.12      6.95 o
   0   2   6       72.15       93.36      7.53 o
   1   2   6      303.60      301.85     11.70 o
   2   2   6      342.99      366.33     13.31 o
   3   2   6      581.41      744.29     26.83 o
   4   2   6       12.10       20.76      4.61 o
   6   2   6       58.95      254.85     13.45 o
  -6   3   6        7.71       10.02      4.97 o
  -5   3   6      576.08      502.82     24.86 o
  -4   3   6      139.84      148.99     12.57 o
  -3   3   6      554.80      595.81     24.78 o
  -2   3   6      359.99      381.61     14.18 o
  -1   3   6       43.09       54.98      6.87 o
   0   3   6      402.74      416.78     13.89 o
   1   3   6        5.73       15.43      6.29 o
   2   3   6      398.23      411.51     14.11 o
   3   3   6     2173.81     2044.11     38.82 o
   4   3   6        0.69       10.23      4.82 o
   6   3   6      138.45      274.37     15.43 o
  -6   4   6        3.12       16.16      5.12 o
  -5   4   6      202.43      235.84     15.94 o
  -4   4   6      151.20      137.95     11.62 o
  -3   4   6       76.30      118.07     11.48 o
  -2   4   6       94.02      127.79      9.21 o
  -1   4   6      172.08      188.98     10.09 o
   0   4   6     1013.85     1068.88     23.54 o
   1   4   6       15.26       32.46      5.34 o
   2   4   6       60.05      118.36      7.90 o
   3   4   6      942.88     1054.26     25.73 o
   4   4   6        0.36        9.21      4.09 o
   6   4   6       89.70      188.76     10.89 o
  -6   5   6        0.37        9.14      4.61 o
  -5   5   6      154.73      161.34     12.87 o
  -4   5   6       55.27       79.32      9.28 o
  -3   5   6      367.30      334.68     17.84 o
  -2   5   6       38.02       35.02      8.63 o
  -1   5   6      711.99      706.86     19.15 o
   0   5   6      334.99      373.64     13.52 o
   1   5   6      825.58      791.37     20.10 o
   2   5   6      586.54      562.84     17.03 o
   3   5   6       96.96      115.58     11.26 o
   4   5   6      367.19      392.80     20.40 o
  -6   6   6        0.01        7.16      6.14 o
  -5   6   6       15.89       42.47      7.75 o
  -4   6   6      169.74      174.58     13.01 o
  -3   6   6        3.09       20.54      4.90 o
  -2   6   6       58.80       72.89      7.38 o
  -1   6   6      117.00      140.95     12.50 o
   0   6   6        1.11       11.04      7.31 o
   1   6   6        0.01       20.62     11.99 o
   2   6   6      213.31      265.74     11.55 o
   3   6   6       46.39       66.67     10.31 o
   4   6   6      272.34      301.56     18.20 o
  -6   7   6       35.29       42.47      8.77 o
  -5   7   6      249.05      279.26     17.84 o
  -4   7   6       18.82       42.26      7.53 o
  -3   7   6      139.34      158.93     12.14 o
  -2   7   6        0.64       14.40      4.46 o
  -1   7   6       93.81      111.92      8.19 o
   0   7   6      604.63      630.46     17.84 o
   1   7   6      676.28      671.26     18.35 o
   2   7   6      872.90      858.84     27.85 o
   3   7   6        0.24        9.87      7.60 o
   4   7   6      378.38      372.03     20.25 o
  -6   8   6       50.35       71.35     10.38 o
  -5   8   6      373.90      309.46     18.93 o
  -4   8   6      180.86      160.91     12.43 o
  -3   8   6      314.69      290.23     16.38 o
  -2   8   6      286.04      270.27     12.43 o
  -1   8   6        2.67       36.55      4.46 o
   0   8   6     1946.32     1933.72     35.60 o
   1   8   6      182.60      199.36     14.91 o
   2   8   6       15.75       31.22      9.07 o
   3   8   6       10.51       19.67      6.58 o
   4   8   6        2.83       19.45      7.38 o
   5   8   6        1.13        1.32     14.26 o
  -6   9   6        0.28       14.33      4.68 o
  -5   9   6      103.20      109.80     10.31 o
  -4   9   6      240.81      224.43     14.62 o
  -3   9   6        1.69       14.62      4.39 o
  -2   9   6        7.23       33.34      4.61 o
  -1   9   6     1338.00     1194.69     26.61 o
   0   9   6       43.31       64.33     10.97 o
   1   9   6      321.84      305.58     17.40 o
   2   9   6       36.26       31.58      8.99 o
   3   9   6       45.28       88.97     11.04 o
   4   9   6        0.97       11.40      5.85 o
   5   9   6      173.70      180.35     25.22 o
  -6  10   6       52.26       53.29      6.43 o
  -5  10   6        5.67       32.17     11.40 o
  -4  10   6       97.72      110.32      9.72 o
  -3  10   6       62.57       76.10      6.87 o
  -2  10   6      511.73      453.99     15.79 o
  -1  10   6      120.70      160.98     14.33 o
   0  10   6       26.09       37.28      9.72 o
   1  10   6       10.12       19.74      9.28 o
   2  10   6      413.94      397.99     20.03 o
   3  10   6      596.51      555.09     24.27 o
   4  10   6       10.70       15.72      9.07 o
   5  10   6      227.47      239.79     17.84 o
  -6  11   6        5.38       24.12      4.24 o
  -5  11   6       33.83       54.32     13.38 o
  -4  11   6        2.93       11.62      3.95 o
  -3  11   6      346.61      300.32     18.06 o
  -2  11   6      182.89      178.09     14.84 o
  -1  11   6        6.01        1.54      8.19 o
   0  11   6        0.04       12.21      7.53 o
   1  11   6        2.57        7.75      7.53 o
   2  11   6       52.25       60.46     10.60 o
   3  11   6        0.14       37.50     10.45 o
   4  11   6        5.12       20.18      6.95 o
   5  11   6       73.22      147.02     14.18 o
  -6  12   6       69.75       78.44      6.21 o
  -5  12   6       54.72       51.17      5.56 o
  -4  12   6      461.95      432.27     33.56 o
  -3  12   6       72.00       85.31     12.87 o
  -2  12   6        3.02        6.95      8.19 o
  -1  12   6      290.71      289.72     17.98 o
   0  12   6        1.88       11.92      8.33 o
   1  12   6      483.56      484.62     22.66 o
   2  12   6        0.05       10.38      8.26 o
   3  12   6      695.72      643.77     26.98 o
   4  12   6      106.30      100.89     15.21 o
   5  12   6      319.71      323.05     20.62 o
  -6  13   6      150.61       99.50     13.45 o
  -5  13   6      136.75      128.59     17.69 o
  -4  13   6        0.05       16.89     10.60 o
  -3  13   6        0.68        3.51      7.60 o
  -2  13   6       15.92       21.27      9.14 o
  -1  13   6      147.11      185.98     16.23 o
   0  13   6      140.95      138.24     14.77 o
   1  13   6      267.20      255.07     17.47 o
   2  13   6      736.75      730.76     28.29 o
   3  13   6        6.72       27.41      9.58 o
   4  13   6        0.15       19.08      7.16 o
   5  13   6       51.98       85.39     10.02 o
  -6  14   6       12.84       12.14      5.92 o
  -5  14   6       79.18       86.70     17.33 o
  -4  14   6      161.41      130.57     13.89 o
  -3  14   6        0.49        9.80      7.46 o
  -2  14   6       94.21      100.67     13.89 o
  -1  14   6      214.12      216.98     16.67 o
   0  14   6        3.14        7.46      7.60 o
   1  14   6       30.44       50.15     11.40 o
   2  14   6        1.77        6.51      6.58 o
   3  14   6       12.70       24.86      9.07 o
   4  14   6      104.33      126.84     13.89 o
   5  14   6       12.04       37.80      7.90 o
  -6  15   6      226.46      161.20     12.35 o
  -5  15   6        2.24        9.80      7.16 o
  -4  15   6       76.22       70.55     12.94 o
  -3  15   6       39.64       56.44     12.21 o
  -2  15   6        1.39       16.89      8.70 o
  -1  15   6       15.01       19.74     10.02 o
   0  15   6        4.10       21.13     11.26 o
   1  15   6       85.78      112.66     15.35 o
   2  15   6        1.47       11.04      7.97 o
   3  15   6      197.58      149.72     15.13 o
   4  15   6      122.80      143.87     14.84 o
   5  15   6       16.76       16.52      7.53 o
  -5  16   6        0.72       20.91      9.07 o
  -4  16   6       20.39       31.22      8.55 o
  -3  16   6       47.64       55.56     12.06 o
  -2  16   6        4.65       10.97     10.75 o
  -1  16   6        4.33       16.45      8.63 o
   0  16   6       48.99       70.47     13.23 o
   1  16   6      511.81      444.19     23.47 o
   2  16   6      119.27      127.93     15.94 o
   3  16   6       95.29      131.96     14.69 o
   4  16   6       56.38       65.94     13.38 o
   5  16   6       19.31       28.36     18.50 o
  -5  17   6      244.40      197.97     19.74 o
  -4  17   6        0.19       22.30      7.90 o
  -3  17   6      321.00      282.11     19.23 o
  -2  17   6       10.59       13.01      8.55 o
  -1  17   6        5.52       11.62      9.36 o
   0  17   6      328.77      350.47     21.05 o
   1  17   6        5.25       15.43      8.55 o
   2  17   6       12.90       11.26      9.28 o
   3  17   6        3.15       10.67      7.75 o
   4  17   6      103.92      145.70     15.06 o
   5  17   6       74.38       71.28     21.13 o
  -5  18   6      363.66      304.70     19.88 o
  -4  18   6      241.35      205.21     16.81 o
  -3  18   6       28.38       20.54     18.64 o
  -2  18   6       39.90       56.44     11.70 o
  -1  18   6      243.24      246.15     18.50 o
   0  18   6      990.70      974.86     34.87 o
   1  18   6        9.84       24.05      9.80 o
   2  18   6       15.75       23.39     10.31 o
   3  18   6       27.31       31.44     10.60 o
   4  18   6       24.22       43.64     10.60 o
  -5  19   6       54.23       70.84      7.16 o
  -4  19   6      139.52      111.34     12.43 o
  -3  19   6      265.49      231.16     17.33 o
  -2  19   6      212.97      222.24     17.03 o
  -1  19   6      420.78      404.93     22.52 o
   0  19   6       16.47       40.06     11.99 o
   1  19   6      528.10      557.43     26.76 o
   2  19   6       13.34       24.93      9.58 o
   3  19   6        0.98        3.73      7.75 o
   4  19   6      159.23      165.88     14.91 o
  -5  20   6        6.38        5.92      5.92 o
  -4  20   6        8.03       10.09     23.03 o
  -3  20   6        2.68       23.39      7.46 o
  -2  20   6       16.84       30.34      9.07 o
  -1  20   6        1.51        6.14      6.95 o
   0  20   6       88.49      107.61     13.09 o
   1  20   6      376.72      368.38     22.15 o
   2  20   6       51.31       57.24     12.57 o
   3  20   6      130.10      128.81     14.33 o
   4  20   6        2.41        2.34     17.55 o
  -5  21   6       20.86        9.28      6.43 o
  -4  21   6       17.33       18.28      6.51 o
  -3  21   6       98.72       90.43     11.19 o
  -2  21   6      131.03      121.94     12.79 o
  -1  21   6       24.12       22.66      9.43 o
   0  21   6       16.29       24.86      9.65 o
   1  21   6       12.64       33.85      9.58 o
   2  21   6       51.21       80.56     11.55 o
   3  21   6        1.29        3.73      6.65 o
   4  21   6       10.55       17.11     20.69 o
  -4  22   6       15.89       15.86      5.85 o
  -3  22   6      221.46      159.88     14.04 o
  -2  22   6       36.91       36.92      9.43 o
  -1  22   6        7.05        3.29      7.68 o
   0  22   6      216.07      223.12     17.84 o
   1  22   6      126.79      161.20     15.50 o
   2  22   6       14.88       10.53      7.53 o
   3  22   6      288.15      276.12     19.23 o
  -4  23   6        0.23        6.73      7.90 o
  -3  23   6        1.95        7.31      5.41 o
  -2  23   6       91.12       68.72     11.40 o
  -1  23   6        1.94        1.61      7.90 o
   0  23   6        2.34       15.64      7.90 o
   1  23   6       11.51       29.68     11.55 o
   2  23   6       17.86       23.76      9.21 o
   3  23   6        5.27       11.62      6.65 o
  -4  24   6       34.92       38.89      7.38 o
  -3  24   6        0.84       12.65      5.78 o
  -2  24   6        9.46        4.90      8.19 o
  -1  24   6       20.06       12.28      8.04 o
   0  24   6       18.35       35.38      9.50 o
   1  24   6       61.47       75.59     10.38 o
   2  24   6        6.71       30.70     22.22 o
   3  24   6       84.04       78.95      8.41 o
  -3  25   6       23.00        7.16      6.51 o
  -2  25   6       20.31       26.83      6.14 o
  -1  25   6       32.65       37.28      7.60 o
   0  25   6        1.51        7.90      6.07 o
   1  25   6        1.27        2.92      8.55 o
   2  25   6       59.91       64.48      9.94 o
  -3  26   6        8.91       20.54      6.65 o
  -2  26   6       10.02       17.47      6.51 o
  -1  26   6        0.21        4.82      6.07 o
   0  26   6        0.60        5.63      5.99 o
   1  26   6        1.43        4.31     11.33 o
   2  26   6       32.55       30.19      7.16 o
  -2  27   6       93.83       57.31      7.02 o
  -1  27   6      103.48      102.13      8.77 o
   0  27   6        6.62       11.48      6.36 o
   1  27   6      177.51      181.01     11.84 o
   2  27   6        2.80        3.95      7.24 o
  -1  28   6       36.91       40.06      6.80 o
   0  28   6       28.24       24.78      6.73 o
   1  28   6      236.02      242.64     14.40 o
   0  29   6       77.89       15.35      7.24 o
  -6   1   7       49.10       51.69      7.97 o
  -5   1   7       58.40       66.82     10.67 o
  -4   1   7      101.92       85.90      9.07 o
  -3   1   7      145.19      144.16     11.77 o
  -2   1   7      516.72      467.73     21.49 o
  -1   1   7        1.64       26.61      5.63 o
   0   1   7       40.73       74.06      8.63 o
   1   1   7       52.32      112.51      8.99 o
   3   1   7      253.27      225.90     13.89 o
   4   1   7        4.76       10.60      4.53 o
   5   1   7      309.16      246.44     21.20 o
  -6   2   7        8.88       19.88      5.48 o
  -5   2   7       28.69       47.66      8.63 o
  -4   2   7        0.01        4.09      3.95 o
  -3   2   7      258.44      257.62     15.94 o
  -2   2   7        8.85       29.24     10.31 o
  -1   2   7      403.49      408.15     19.52 o
   0   2   7      253.32      237.23     14.47 o
   1   2   7      443.66      422.04     19.37 o
   2   2   7     1039.91      917.48     31.14 o
   3   2   7       38.08       82.83      8.26 o
   4   2   7       45.69       43.57     10.16 o
   5   2   7       37.72       69.74      8.26 o
  -6   3   7       24.34       29.53      5.19 o
  -5   3   7       64.30       66.60     10.82 o
  -4   3   7        0.92       10.09      4.39 o
  -3   3   7       88.66      102.79      9.58 o
  -2   3   7       36.44       44.59      8.55 o
  -1   3   7       11.34       61.12      9.65 o
   0   3   7        0.95       15.86      5.92 o
   1   3   7      121.86      151.84     11.11 o
   3   3   7        0.11        8.85      3.73 o
   4   3   7       13.91       32.53      9.80 o
   5   3   7      137.37      145.92     13.96 o
  -6   4   7      105.90       77.86      9.43 o
  -5   4   7        4.18       12.43      4.24 o
  -4   4   7       42.99       48.69      8.55 o
  -3   4   7       93.58      111.63      9.94 o
  -2   4   7        7.91       19.88      4.90 o
  -1   4   7       27.70       38.01      7.60 o
   0   4   7        0.59        5.99      3.87 o
   1   4   7       67.67       84.88      8.48 o
   2   4   7       70.87       84.29      7.97 o
   3   4   7       55.06       80.42     11.19 o
   4   4   7       33.45       40.21      9.94 o
   5   4   7       65.75       53.37      8.33 o
  -6   5   7       62.52       65.87      7.09 o
  -5   5   7       13.24       23.32      5.56 o
  -4   5   7        5.80       22.66      9.43 o
  -3   5   7       60.03       67.11      8.19 o
  -2   5   7        9.92       23.69      5.12 o
  -1   5   7       11.82       15.21      4.68 o
   0   5   7       22.72       32.31      6.29 o
   1   5   7       16.02       42.18      4.97 o
   2   5   7       72.85      109.66     14.40 o
   3   5   7      175.52      175.01     18.50 o
   4   5   7       81.40      109.80     14.11 o
   5   5   7       25.10       36.48      6.87 o
  -6   6   7      339.08      269.17     17.40 o
  -5   6   7       75.46       76.10      9.07 o
  -4   6   7        0.83        8.70      4.31 o
  -3   6   7       26.09       41.45      7.02 o
  -2   6   7        3.64       10.97      3.87 o
  -1   6   7        4.85        9.36      4.39 o
   0   6   7      388.81      392.14     18.28 o
   1   6   7      279.62      261.72     24.42 o
   2   6   7      297.26      283.87     24.56 o
   3   6   7       42.27      106.88     13.67 o
   4   6   7      298.75      251.85     23.54 o
   5   6   7       34.29      108.93     12.28 o
  -6   7   7       36.44       51.03      5.34 o
  -5   7   7      114.91       95.70     10.31 o
  -4   7   7       97.84       77.27      7.53 o
  -3   7   7       38.71       42.40      5.78 o
  -2   7   7      244.59      217.42     11.62 o
  -1   7   7       63.63       64.26      6.43 o
   0   7   7      372.59      366.70     19.30 o
   1   7   7       24.80       32.68     12.43 o
   2   7   7       25.21       47.96     12.06 o
   3   7   7      342.16      370.94     29.32 o
   4   7   7       11.78       29.68      9.36 o
   5   7   7      391.42      333.43     26.83 o
  -6   8   7       27.63       37.36      5.85 o
  -5   8   7        0.41       15.57      5.26 o
  -4   8   7       17.48       21.05      5.04 o
  -3   8   7      159.08      156.08      9.94 o
  -2   8   7       20.28       34.80      4.68 o
  -1   8   7      101.89      103.52     13.52 o
   0   8   7        8.09       25.15      8.11 o
   1   8   7       50.59       62.58     11.19 o
   2   8   7        0.34       18.57      7.60 o
   3   8   7      402.73      387.75     30.34 o
   4   8   7       56.02       92.77     17.47 o
   5   8   7       14.28       64.55      8.48 o
  -6   9   7       67.17       63.24      6.80 o
  -5   9   7        9.69       17.11      4.24 o
  -4   9   7      245.20      197.75     13.52 o
  -3   9   7       61.61       96.94     11.26 o
  -2   9   7      162.12      157.98     13.96 o
  -1   9   7      288.09      262.08     17.33 o
   0   9   7      317.05      292.50     18.35 o
   1   9   7        3.99       13.31      7.60 o
   2   9   7      131.46      141.53     13.16 o
   3   9   7      163.01      182.91     19.67 o
   4   9   7        0.02       37.43     10.09 o
   5   9   7       74.09       68.65      9.65 o
  -6  10   7       14.14       45.54      6.14 o
  -5  10   7       53.74       42.18      5.48 o
  -4  10   7        4.94       12.94      7.16 o
  -3  10   7      428.10      392.21     21.20 o
  -2  10   7        8.89       21.49      8.19 o
  -1  10   7        8.99       28.36     11.33 o
   0  10   7       54.37       94.38     12.21 o
   1  10   7      229.00      224.29     16.59 o
   2  10   7      105.81      121.87     12.57 o
   3  10   7       36.05       60.02     10.97 o
   4  10   7       16.43       22.37      9.94 o
  -5  11   7        1.36       13.09      7.31 o
  -4  11   7      121.39      120.99     13.82 o
  -3  11   7      262.12      251.63     17.91 o
  -2  11   7      391.28      354.78     19.88 o
  -1  11   7        3.02       22.66     10.23 o
   0  11   7      726.06      692.38     27.63 o
   1  11   7      457.42      449.60     22.15 o
   2  11   7      451.54      433.37     22.52 o
   3  11   7        7.91       35.46      8.41 o
   4  11   7       41.26       57.39     11.11 o
  -5  12   7        3.80        8.33      8.77 o
  -4  12   7       16.98       21.20      8.41 o
  -3  12   7      522.50      497.12     24.64 o
  -2  12   7       59.83       64.84     12.57 o
  -1  12   7      211.48      214.13     16.30 o
   0  12   7        0.73       32.31      9.36 o
   1  12   7      287.70      316.47     19.15 o
   2  12   7      148.88      151.11     14.47 o
   3  12   7      211.73      209.96     16.45 o
   4  12   7        9.52       22.81     10.16 o
  -5  13   7       85.49       80.56     12.21 o
  -4  13   7        2.54       19.96      7.75 o
  -3  13   7       54.59       66.67     12.57 o
  -2  13   7       97.87      105.13     12.94 o
  -1  13   7      124.74      136.27     15.72 o
   0  13   7       42.59       61.85     12.72 o
   1  13   7       55.69       99.35     12.21 o
   2  13   7       79.99      103.81     12.57 o
   3  13   7       44.93       66.82     11.99 o
   4  13   7        6.34       15.43      8.19 o
  -5  14   7      100.43       88.24     11.55 o
  -4  14   7        0.54        7.24      7.02 o
  -3  14   7      484.24      450.33     24.56 o
  -2  14   7        0.20        2.49      8.19 o
  -1  14   7       63.90       75.81     13.82 o
   0  14   7      312.57      333.65     20.91 o
   1  14   7      187.58      224.43     17.62 o
   2  14   7        8.37       19.01      9.36 o
   3  14   7      103.10      106.37     12.87 o
   4  14   7       50.02       76.76     10.38 o
  -5  15   7       44.70       47.30      7.24 o
  -4  15   7       26.46       17.18      7.24 o
  -3  15   7       61.06       62.72     12.06 o
  -2  15   7       84.91       96.50     14.62 o
  -1  15   7       33.14       56.88     12.79 o
   0  15   7      702.49      680.69     29.32 o
   1  15   7      173.40      176.48     16.59 o
   2  15   7      171.39      178.74     16.45 o
   3  15   7        0.96       18.20      8.33 o
   4  15   7       47.22       51.10     10.53 o
  -5  16   7       14.53       37.21     21.20 o
  -4  16   7       65.19       47.23     11.70 o
  -3  16   7      176.40      156.23     15.79 o
  -2  16   7        9.37       30.34      9.80 o
  -1  16   7      617.35      636.02     28.88 o
   0  16   7        0.11       25.59     11.48 o
   1  16   7      147.21      168.14     16.96 o
   2  16   7       62.00       86.12     14.91 o
   3  16   7      191.51      183.06     16.30 o
   4  16   7       88.24       85.90      9.43 o
  -5  17   7        0.42        3.36     20.54 o
  -4  17   7        0.50        1.39     10.02 o
  -3  17   7        8.67       46.86     21.86 o
  -2  17   7       57.25       56.95     12.57 o
  -1  17   7      509.47      570.08     27.78 o
   0  17   7       93.35      104.18     16.01 o
   1  17   7       54.90       61.63     14.04 o
   2  17   7        5.94       17.25      9.43 o
   3  17   7       19.58       28.00     10.02 o
   4  17   7       56.11       54.03     22.22 o
  -4  18   7        9.03        7.75      5.78 o
  -3  18   7      197.35      192.71     17.33 o
  -2  18   7        8.71       29.24     10.97 o
  -1  18   7      898.55      925.52     35.97 o
   0  18   7       59.26      118.07     14.33 o
   1  18   7       81.01      102.06     16.38 o
   2  18   7      178.31      181.38     17.33 o
   3  18   7       60.64       69.52      9.65 o
   4  18   7       15.92       14.77     16.67 o
  -4  19   7      387.74      296.30     19.37 o
  -3  19   7        5.57        3.66      6.51 o
  -2  19   7      137.12      176.55     16.23 o
  -1  19   7      371.93      376.86     23.47 o
   0  19   7     1602.16     1628.14     49.78 o
   1  19   7        3.04       12.14      9.14 o
   2  19   7       82.13      105.27     16.45 o
   3  19   7      217.12      223.26     17.69 o
  -4  20   7        4.10       15.13      5.85 o
  -3  20   7        0.42       11.84     10.82 o
  -2  20   7       32.62       48.32     12.35 o
  -1  20   7       55.01       90.36     14.99 o
   0  20   7        0.01       14.55     19.52 o
   1  20   7        6.73       14.33      8.92 o
   2  20   7       26.58       25.88      9.80 o
   3  20   7        0.13       12.43      6.43 o
  -4  21   7      222.62      179.40     11.77 o
  -3  21   7        6.39        7.09      5.78 o
  -2  21   7      140.65      153.30     15.57 o
  -1  21   7      394.73      403.03     24.64 o
   0  21   7      224.64      207.77     18.42 o
   1  21   7       48.58       41.74      9.87 o
   2  21   7      249.10      235.25     18.93 o
   3  21   7       43.89       57.39     24.93 o
  -3  22   7        8.31        1.46      5.99 o
  -2  22   7       14.76       11.84     21.49 o
  -1  22   7      106.08      123.33     14.18 o
   0  22   7       18.67       15.57      8.63 o
   1  22   7        0.01       10.09      8.70 o
   2  22   7        0.03        9.43      7.90 o
  -3  23   7       28.92       32.90      6.21 o
  -2  23   7      160.21      137.66     12.50 o
  -1  23   7       20.18       20.18      7.24 o
   0  23   7      113.92      110.10     12.14 o
   1  23   7       24.95       41.09     10.38 o
   2  23   7      126.37      158.86     30.70 o
  -2  24   7        1.85        7.60      6.07 o
  -1  24   7       63.98       70.25      8.63 o
   0  24   7        1.03       10.31      6.43 o
   1  24   7      117.52      124.06     11.04 o
  -2  25   7       45.24       44.23      6.95 o
  -1  25   7       19.01       25.95      6.43 o
   0  25   7        0.24        8.04      6.95 o
  -1  26   7      137.12      107.39      8.63 o
  -5   0   8      133.24      100.45     13.74 o
  -4   0   8     1775.69     1414.74     65.65 o
  -3   0   8        9.07      414.07     29.97 o
  -2   0   8      602.50      550.41     34.51 o
  -1   0   8      153.95      186.64     17.76 o
   0   0   8      394.60      386.80     27.20 o
   1   0   8       16.59       24.93      6.87 o
   2   0   8      233.57      435.56     29.46 o
   3   0   8        6.44        0.80      5.26 o
  -5   1   8        2.92       16.52      4.68 o
  -4   1   8      149.50      226.04     15.43 o
  -3   1   8     2372.92     1944.68     54.46 o
  -2   1   8        7.52       63.24      7.90 o
  -1   1   8      196.42      211.93     13.67 o
   0   1   8       67.53      115.00      9.58 o
   1   1   8       75.73       72.81      7.09 o
   2   1   8     1029.12      967.99     33.99 o
   3   1   8        9.84       11.99      5.70 o
   4   1   8      112.07      106.44     10.45 o
  -5   2   8       67.87       64.92      9.87 o
  -4   2   8        4.02       41.60      7.46 o
  -3   2   8      180.34      456.98     22.37 o
  -2   2   8       74.18       96.28      9.65 o
  -1   2   8        7.02       30.63      5.78 o
   0   2   8      259.98      254.33     14.91 o
   1   2   8        3.95       85.09     11.99 o
   2   2   8      898.26      942.62     33.12 o
   3   2   8       21.22       40.87      8.48 o
   4   2   8       81.06       91.02     10.02 o
  -5   3   8       16.11        7.90      4.24 o
  -4   3   8       11.53       33.56      7.46 o
  -3   3   8      900.31      753.65     30.19 o
  -2   3   8       69.53       75.30      8.70 o
  -1   3   8       27.88       50.30      6.21 o
   0   3   8      161.15      178.96     12.06 o
   1   3   8      452.01      399.16     19.59 o
   2   3   8      738.79      677.84     40.50 o
   3   3   8       11.13       74.13     10.38 o
   4   3   8        2.61       40.57      6.36 o
  -5   4   8       15.24       18.50      5.34 o
  -4   4   8        0.37       15.13      5.26 o
  -3   4   8        1.22       92.62      8.55 o
  -2   4   8       92.67      101.18      9.07 o
  -1   4   8      120.19      172.68     11.62 o
   0   4   8      233.73      249.88     14.62 o
   1   4   8        1.29       24.42      7.16 o
   2   4   8        5.39       43.06      9.28 o
   3   4   8      202.47      194.97     19.52 o
   4   4   8       17.29       66.96      8.55 o
  -5   5   8       42.45       36.41      6.29 o
  -4   5   8       59.59       54.03      8.41 o
  -3   5   8       67.90       65.87      8.41 o
  -2   5   8       79.74       91.75      8.41 o
  -1   5   8      657.78      606.12     25.08 o
   0   5   8      179.15      170.92     19.23 o
   1   5   8       95.87      137.51     16.30 o
   2   5   8      160.43      155.57     18.13 o
   3   5   8       69.66       72.45     11.04 o
   4   5   8      167.11       97.23     11.48 o
  -5   6   8        9.11       28.44      4.90 o
  -4   6   8        0.03        7.16      3.66 o
  -3   6   8        8.21       17.03      5.41 o
  -2   6   8        0.58        8.11      3.66 o
  -1   6   8       23.43      149.72     17.69 o
   0   6   8        0.35       23.32      8.48 o
   1   6   8       53.29      129.69     15.64 o
   2   6   8       89.85       96.21     17.84 o
   3   6   8       14.67       74.93     11.48 o
   4   6   8        7.04        4.68      5.99 o
  -5   7   8      253.27      178.52     12.35 o
  -4   7   8        0.06        6.36      3.66 o
  -3   7   8       69.69       75.37     11.77 o
  -2   7   8        0.22        8.48      6.14 o
  -1   7   8      877.79      845.10     47.81 o
   0   7   8       99.74      129.18     16.67 o
   1   7   8      688.74      628.42     40.35 o
   2   7   8        1.89       14.26      7.75 o
   3   7   8      285.92      242.13     23.32 o
   4   7   8        6.71       30.27      7.24 o
  -5   8   8       62.36       89.48     11.84 o
  -4   8   8       93.57      105.20     19.52 o
  -3   8   8       30.57       35.24     11.40 o
  -2   8   8       40.97       55.71     14.04 o
  -1   8   8       70.47      116.75     15.94 o
   0   8   8      234.15      225.24     22.66 o
   1   8   8      118.09      152.86     17.55 o
   2   8   8       57.79      101.69     14.47 o
   3   8   8       60.88       62.65     13.67 o
   4   8   8        2.22       23.61      6.43 o
  -5   9   8       42.89       38.16      9.14 o
  -4   9   8        3.85        5.56      6.87 o
  -3   9   8        8.82       21.05      8.77 o
  -2   9   8       85.12      137.80     16.89 o
  -1   9   8        3.27        4.39      7.09 o
   0   9   8       32.75       58.05     15.21 o
   1   9   8      133.36      141.02     16.96 o
   2   9   8      295.55      334.09     29.10 o
   3   9   8       27.65       37.28     10.67 o
  -4  10   8        1.35       21.49      7.16 o
  -3  10   8      114.85       98.18     13.82 o
  -2  10   8      277.93      256.09     24.78 o
  -1  10   8        0.11        4.97      6.73 o
   0  10   8       60.39       72.96     16.08 o
   1  10   8       21.91       45.03     13.01 o
   2  10   8      245.98      240.23     23.98 o
   3  10   8       30.13       89.85     12.43 o
   4  10   8      267.38      228.97     20.54 o
  -4  11   8      234.48      172.82     20.76 o
  -3  11   8        5.97       11.11      6.58 o
  -2  11   8       46.47       70.47     15.35 o
  -1  11   8        2.59        7.75      7.38 o
   0  11   8      100.48      143.07     18.28 o
   1  11   8       49.68       78.66     12.43 o
   2  11   8       18.08       43.86     12.21 o
   3  11   8      110.16      110.83     16.23 o
  -4  12   8       33.52       45.11      9.72 o
  -3  12   8        1.28       14.47      6.87 o
  -2  12   8      293.20      264.42     25.44 o
  -1  12   8        7.96       11.62      8.55 o
   0  12   8      319.15      340.60     29.53 o
   1  12   8       42.11       72.67     16.30 o
   2  12   8      192.92      207.84     23.61 o
   3  12   8        1.34       28.15      8.48 o
  -4  13   8        9.12        6.95      8.26 o
  -3  13   8       15.61       25.15      9.65 o
  -2  13   8       35.38       66.01     13.52 o
  -1  13   8       46.38       67.84     17.25 o
   0  13   8        0.00       21.05     10.02 o
   1  13   8      190.98      229.84     23.69 o
   2  13   8      208.46      178.82     21.20 o
   3  13   8        0.49        1.10      7.75 o
  -4  14   8       25.99       40.94      7.97 o
  -3  14   8        7.47       15.72      7.46 o
  -2  14   8       43.56       66.16     13.52 o
  -1  14   8        0.19        4.75      6.58 o
   0  14   8       70.51       71.79     16.23 o
   1  14   8       66.21       93.14     14.77 o
   2  14   8      114.31       98.03     20.25 o
   3  14   8       11.57       28.88      9.28 o
  -4  15   8       17.62        6.43      6.07 o
  -3  15   8       22.48       18.28      8.26 o
  -2  15   8        4.00       23.47      8.19 o
  -1  15   8       33.12       29.02     10.67 o
   0  15   8       22.75       17.62      8.55 o
   1  15   8       22.27       33.34      9.21 o
   2  15   8       33.73       21.49      9.72 o
   3  15   8       25.57       54.10     10.53 o
  -4  16   8       26.46        4.17     18.35 o
  -3  16   8        0.05       11.92      6.87 o
  -2  16   8        4.43        8.63      8.19 o
  -1  16   8       38.08       52.05     11.70 o
   0  16   8      231.85      246.66     19.23 o
   1  16   8       36.96       46.79     13.52 o
   2  16   8       75.74       96.28     19.96 o
  -4  17   8      202.55      126.40     26.76 o
  -3  17   8        8.95       15.06      9.43 o
  -2  17   8       19.37       15.28      7.68 o
  -1  17   8        9.14       25.95      9.87 o
   0  17   8      196.17      196.80     17.69 o
   1  17   8       64.29       99.35     16.38 o
   2  17   8       32.73       32.31      8.99 o
  -4  18   8        0.26       11.92     17.76 o
  -3  18   8       61.17       55.71      9.43 o
  -2  18   8        0.18       10.31      7.38 o
  -1  18   8      593.07      552.31     28.29 o
   0  18   8      148.18      166.46     16.30 o
   1  18   8        2.29       12.57     12.06 o
   2  18   8        5.98        7.02      7.09 o
  -3  19   8       28.68       11.84     20.91 o
  -2  19   8       85.55       87.07     11.77 o
  -1  19   8      117.28      126.11     13.89 o
   0  19   8        9.57       18.72      9.14 o
   1  19   8        0.03        5.12      9.07 o
   2  19   8       23.91       42.11     21.05 o
  -3  20   8        3.46       10.97     19.52 o
  -2  20   8      110.56      121.28     11.33 o
  -1  20   8       32.37       29.10      9.43 o
   0  20   8      421.92      393.24     24.49 o
   1  20   8        5.77        6.58     14.62 o
   2  20   8        0.11       13.74     18.20 o
  -2  21   8        0.28       14.62     20.47 o
  -1  21   8        4.03        8.04      6.73 o
   0  21   8        7.08       28.58      7.38 o
   1  21   8       38.33       33.63     24.05 o
  -1  22   8       81.95       91.89     25.51 o
   0  22   8       55.66       90.36     26.39 o
   1  22   8        6.45        3.51     19.67 o
  -4   1   9      113.05       83.19      7.90 o
  -3   1   9       46.68       44.38      7.46 o
  -2   1   9      110.27       93.28      9.07 o
  -1   1   9       39.96       32.90      6.43 o
   0   1   9      159.89      135.68     10.89 o
   1   1   9       87.06      135.10     14.84 o
   2   1   9      168.48      184.59     16.52 o
  -4   2   9        1.77       13.96      4.02 o
  -3   2   9       42.75       33.77      6.29 o
  -2   2   9      212.81      195.63     13.96 o
  -1   2   9       17.19       25.88      5.34 o
   0   2   9       36.95       38.60      9.43 o
   1   2   9      273.84      270.86     23.47 o
   2   2   9       60.90       70.77      8.41 o
   3   2   9       17.40       26.10      6.21 o
  -4   3   9      121.31       65.94     10.38 o
  -3   3   9        3.49       16.08      4.61 o
  -2   3   9       66.64       75.74      7.38 o
  -1   3   9        4.84       14.40      5.85 o
   0   3   9        0.98        4.61      5.70 o
   1   3   9      112.37       81.22     11.92 o
   2   3   9       69.76       62.72      8.63 o
   3   3   9       28.53       37.06      6.95 o
  -4   4   9        0.02       15.21      5.26 o
  -3   4   9        8.24       20.62      4.24 o
  -2   4   9       44.01       67.92     15.79 o
  -1   4   9       15.64       25.22      7.24 o
   0   4   9       16.41       11.99      8.41 o
   1   4   9        7.54       32.82      8.19 o
   2   4   9        7.70       51.76      8.19 o
   3   4   9       53.09       60.09      7.53 o
  -5   5   9        0.04       11.04      5.78 o
  -4   5   9        1.95       12.72      6.14 o
  -3   5   9        1.52        6.58      6.80 o
  -2   5   9        2.56        5.12      6.07 o
  -1   5   9        6.99       15.72      7.46 o
   0   5   9        1.87        6.43      6.43 o
   1   5   9        2.52       28.36      7.68 o
   2   5   9      177.05      152.72     15.43 o
   3   5   9      118.45      105.27      9.65 o
  -4   6   9       72.36       62.94      9.58 o
  -3   6   9       17.16        6.29      7.24 o
  -2   6   9        0.95       11.33      6.21 o
  -1   6   9       11.70       22.44      9.07 o
   0   6   9       15.14       27.56      9.28 o
   1   6   9      170.37      152.72     17.84 o
   2   6   9       78.50      105.42     12.65 o
   3   6   9       93.12       81.29      9.80 o
  -4   7   9       12.28       20.18      6.58 o
  -3   7   9       32.68       29.83     10.09 o
  -2   7   9        8.27       18.42      8.11 o
  -1   7   9      329.45      255.50     24.05 o
   0   7   9       76.04       79.17     16.89 o
   1   7   9        0.20       26.39      8.33 o
   2   7   9       41.91       72.81     15.28 o
   3   7   9        9.32       23.91      6.65 o
  -3   8   9       11.69       31.00      9.80 o
  -2   8   9      100.43       86.34     17.91 o
  -1   8   9      100.94      113.53     15.35 o
   0   8   9       52.19       60.68     13.01 o
   1   8   9       11.43       26.39     10.45 o
   2   8   9      148.98      209.45     19.15 o
   3   8   9       22.54       13.38      6.65 o
  -3   9   9        2.05        0.22      6.21 o
  -2   9   9        0.95       12.65      6.21 o
  -1   9   9       36.52       50.30     12.94 o
   0   9   9      231.06      214.49     22.59 o
   1   9   9       20.92       31.51     10.23 o
   2   9   9      393.38      319.84     28.15 o
  -3  10   9       14.04        8.33      7.09 o
  -2  10   9       18.62       26.24      9.28 o
  -1  10   9       26.11       47.96     14.11 o
   0  10   9      107.54      128.52     16.23 o
   1  10   9        0.16       31.14     11.19 o
   2  10   9       16.14       39.92      8.92 o
  -3  11   9       87.46       78.66     11.19 o
  -2  11   9       55.36       69.96     15.94 o
  -1  11   9      267.79      214.42     23.54 o
   0  11   9      193.32      167.12     20.25 o
   1  11   9      226.99      196.29     22.15 o
   2  11   9       43.31       64.33      9.58 o
  -3  12   9      171.23      121.57     13.96 o
  -2  12   9      127.41       92.48     14.40 o
  -1  12   9       12.94       20.76     10.60 o
   0  12   9        3.83       25.37     10.02 o
   1  12   9       17.27       26.46      8.70 o
   2  12   9      111.69       87.22     11.92 o
  -2  13   9       24.44       24.34      8.85 o
  -1  13   9        4.81       10.45      8.48 o
   0  13   9       18.55       34.43     12.06 o
   1  13   9        6.85       14.99      8.55 o
  -2  14   9       33.03       28.95      8.04 o
  -1  14   9       21.40       29.97     10.16 o
   0  14   9       27.79       13.09      7.68 o
   1  14   9      197.95      183.71     19.67 o
  -1  15   9      337.46      310.04     27.78 o
   0  15   9       42.94       64.11     15.64 o
  -3   0  10      493.22      340.16     25.00 o
  -2   0  10       40.14       54.76      7.60 o
  -1   0  10       52.04       44.89      7.82 o
  -3   1  10       62.25       76.83      6.07 o
  -2   1  10       96.95       74.79      5.85 o
  -1   1  10       20.94       27.56      5.63 o
   0   1  10        1.11       12.87      5.70 o
  -3   2  10       52.36       47.88      7.09 o
  -2   2  10        1.88        8.99      5.63 o
  -1   2  10       31.89       42.11      7.02 o
   0   2  10       80.27       55.12      8.33 o
   1   2  10      214.80      206.67     14.62 o
  -3   3  10        0.21       23.47      5.70 o
  -2   3  10        0.14        5.85      5.70 o
  -1   3  10       65.10       76.76      9.58 o
   0   3  10       26.83       39.26      6.80 o
   1   3  10        5.70       46.35      7.24 o
  -2   4  10       24.46       57.39      7.24 o
  -1   4  10      325.46      241.39     21.20 o
   0   4  10       10.07        0.51      6.14 o
   1   4  10      198.25      185.62     14.77 o
   2   4  10      193.36      137.58     10.31 o
  -2   5  10      280.77      232.18     18.93 o
  -1   5  10        9.59       46.93      7.90 o
   0   5  10       13.95        8.26      7.46 o
   1   5  10      226.12      152.06     14.84 o
  -2   6  10       17.06       52.42      7.16 o
  -1   6  10        1.21       16.59      6.07 o
   0   6  10        1.00       26.98      8.11 o
   1   6  10        4.63       10.38      6.95 o
  -2   7  10      153.92      127.86     11.40 o
  -1   7  10       14.25       17.40      6.36 o
   0   7  10      162.84      165.15     13.52 o
   1   7  10       27.66       60.46      7.31 o
  -1   8  10      184.46      150.16     14.40 o
   0   8  10      124.46       95.62      9.87 o
 
